# Supplementary material for: Effect of Concentrate Supplementation on the Expression Profile of miRNA in the Ovaries of Yak during Non-Breeding Season
Source: Animals (Basel). 2020 Sep 11;10(9):1640. doi: 10.3390/ani10091640 (PMC7552198; doi:10.3390/ani10091640)
Supplement: Supplementary file 1 [file animals-10-01640-s001.zip]

Archive with 6 entries (5 files):
- animals-913080 - supplementary tables-final/
- animals-913080 - supplementary tables-final/Supplementary TableS1.xlsx
- animals-913080 - supplementary tables-final/Supplementary TableS2.xlsx
- animals-913080 - supplementary tables-final/Supplementary TableS3.xlsx
- animals-913080 - supplementary tables-final/Supplementary TableS4.xlsx
- animals-913080 - supplementary tables-final/Supplementary TableS5.xlsx
