# Supplementary material for: Effect of Concentrate Supplementation on the Expression Profile of miRNA in the Ovaries of Yak during Non-Breeding Season
Source: Animals (Basel). 2020 Sep 11;10(9):1640. doi: 10.3390/ani10091640 (PMC7552198; doi:10.3390/ani10091640)
Supplement: Supplementary file 1 [file animals-10-01640-s001.zip › animals-913080 - supplementary tables-final/Supplementary TableS1.xlsx]

## Sheet: Sheet1
			Table S1. Summery of small RNA sequence
		Samples	BMK-ID	Raw_reads	Low_quality	Containing'N'reads	Length<18	Length>30	Clean_reads	Q30(%)
		S01	S01	17102563	0	726	535215	204267	16362355	99.49
		S02	S02	19643139	0	0	601723	725286	18316130	98.88
		S03	S03	18687053	0	0	222096	415741	18049216	99.24
		S04	S04	15621518	0	660	152196	3020398	12448264	98.84
		S05	S05	15203029	0	688	94237	301675	14806429	98.65
		S06	S06	14356688	0	656	91215	310958	13953859	98.91
