# Supplementary material for: Effect of Concentrate Supplementation on the Expression Profile of miRNA in the Ovaries of Yak during Non-Breeding Season
Source: Animals (Basel). 2020 Sep 11;10(9):1640. doi: 10.3390/ani10091640 (PMC7552198; doi:10.3390/ani10091640)
Supplement: Supplementary file 1 [file animals-10-01640-s001.zip › animals-913080 - supplementary tables-final/Supplementary TableS2.xlsx]

## Sheet: Sheet1
				Table S2. sRNA classification annotation statistics
					Types	Number	Percentage
				S01	Total	16362355	1
					rRNA	437259	0.0267
					scRNA	0	0
					snRNA	53	0
					snoRNA	22983	0.0014
					tRNA	12043	0.0007
					Repbase	59020	0.0036
					Unannotated	15830997	0.9676
				S02	Types	Number	Percentage
					Total	18316130	1
					rRNA	786192	0.0429
					scRNA	0	0
					snRNA	38	0
					snoRNA	49193	0.0027
					tRNA	29923	0.0016
					Repbase	67952	0.0037
					Unannotated	17382832	0.9491
				S03	Types	Number	Percentage
					Total	18049216	1
					rRNA	576640	0.0319
					scRNA	0	0
					snRNA	51	0
					snoRNA	40368	0.0022
					tRNA	30294	0.0017
					Repbase	47222	0.0026
					Unannotated	17354641	0.9616
				S04	Types	Number	Percentage
					Total	12448264	1
					rRNA	763657	0.0613
					scRNA	0	0
					snRNA	28	0
					snoRNA	90437	0.0073
					tRNA	72029	0.0058
					Repbase	64770	0.0052
					Unannotated	11457343	0.9204
				S05	Types	Number	Percentage
					Total	14806429	1
					rRNA	241989	0.0163
					scRNA	0	0
					snRNA	60	0
					snoRNA	24831	0.0017
					tRNA	8352	0.0006
					Repbase	28261	0.0019
					Unannotated	14502936	0.9795
				S06	Types	Number	Percentage
					Total	13953859	1
					rRNA	419383	0.0301
					scRNA	0	0
					snRNA	42	0
					snoRNA	29884	0.0021
					tRNA	8957	0.0006
					Repbase	38665	0.0028
					Unannotated	13456928	0.9644
