# Supplementary material for: Effect of Concentrate Supplementation on the Expression Profile of miRNA in the Ovaries of Yak during Non-Breeding Season
Source: Animals (Basel). 2020 Sep 11;10(9):1640. doi: 10.3390/ani10091640 (PMC7552198; doi:10.3390/ani10091640)
Supplement: Supplementary file 1 [file animals-10-01640-s001.zip › animals-913080 - supplementary tables-final/Supplementary TableS3.xlsx]

## Sheet: Sheet1
Table S3.All miRNA expression profiles
#ID	S01	S02	S03	S04	S05	S06
bta-let-7a-3p	33.3257	50.9822	50.6898	78.7645	29.4201	35.1119
bta-let-7a-5p	6587.1	5937.69	5920.37	5701.97	6061.71	5941.14
bta-let-7c	25412.6	25770.5	25683	26282.7	25957.1	24028.3
bta-let-7d	806.032	630.073	778.237	790.983	668.768	645.951
bta-let-7e	1881.51	1625.33	1827.47	1538.13	1483.64	2034.52
bta-let-7f	11154.3	11440.2	12473.3	13980.6	12793.8	14072.4
bta-let-7g	22171.8	22828.2	26541.7	32164.1	28957.5	30847
bta-let-7i	19726.2	24782.8	27630	40870	25371.6	27887
bta-miR-1	1022.09	636.515	967.544	1030.72	1213.79	750.393
bta-miR-100	9935.69	8904.29	11413.4	11542.3	12419.1	17867.1
bta-miR-101	1782.59	2138	1818.17	1971.78	2357.68	2825.93
bta-miR-10162-5p	1.04845	1.73173	1.73358	2.89248	1.99459	0.893432
bta-miR-10164-3p	1.19823	3.04785	2.21898	2.33624	1.0804	0.714746
bta-miR-10166-5p	0	0	0.069343	0.333748	0	0.26803
bta-miR-10167-3p	0	0.277077	0	0	0.166216	0
bta-miR-10170-5p	0.0748891	0.138539	0.069343	0	0	0
bta-miR-10171-3p	0	0	0	0	0	0.178686
bta-miR-10172-3p	8.68714	17.5251	14.9088	18.3561	6.89794	9.47038
bta-miR-10172-5p	0.748891	0.831231	0.90146	0.889995	0.249323	0.625402
bta-miR-10173-5p	0	0	0.069343	0.111249	0	0.178686
bta-miR-10174-3p	1402.82	998.24	1415.85	1966.33	1561.18	1574.23
bta-miR-10174-5p	0.82378	1.45466	2.56569	2.22499	2.32702	2.05489
bta-miR-10175-5p	0	0	0	0	0	0.0893432
bta-miR-10177-5p	0.449335	0.346346	0	0	0	0
bta-miR-10179-5p	0.149778	0.554154	0	0.444997	0	0
bta-miR-10182-3p	0.898669	0.96977	1.4562	1.33499	0.332431	1.16146
bta-miR-10182-5p	1.27311	2.56296	2.70438	6.00746	1.41283	2.05489
bta-miR-10184-3p	0.374446	0.207808	0.138686	0	0.415539	0.26803
bta-miR-10225a	0.449335	0.415616	0	0	0	0.178686
bta-miR-10225b	0	0.0692693	0	0	0	0
bta-miR-103	500.858	621.415	610.011	806.669	671.012	925.595
bta-miR-105a	8.08802	8.72793	8.18248	10.1237	7.97835	6.25402
bta-miR-105b	0.674002	0.484885	0.485401	1.77999	0.581754	0.536059
bta-miR-106a	1.348	6.51131	2.42701	9.45619	1.82837	5.44993
bta-miR-106b	120.571	145.881	110.117	175.551	142.53	219.606
bta-miR-107	75.1138	82.569	87.8576	128.382	75.8774	104.978
bta-miR-10a	2491.64	888.032	2432.83	7059.21	4968.27	1864.77
bta-miR-10b	19819.3	37359.5	34991.7	64254.9	30648.1	43461.6
bta-miR-1185	0.224667	0.138539	0.138686	0.111249	0.249323	0.804089
bta-miR-1197	0.224667	0.484885	0.485401	1.33499	0.0831078	0.625402
bta-miR-11971	0.674002	0.761962	0.069343	0.222499	0.166216	0.357373
bta-miR-11972	0	0.138539	0.069343	0.222499	0	0.178686
bta-miR-11973	1.57267	1.17758	1.38686	1.22374	0.74797	1.87621
bta-miR-11974	0.224667	0.138539	0.138686	0.222499	0.415539	0
bta-miR-11977	1.42289	0.900501	0.970803	0.333748	1.49594	0.804089
bta-miR-11978	0	0	0.069343	0	0	0
bta-miR-11983	3.81934	0.96977	1.10949	0.333748	19.6965	1.87621
bta-miR-11984	0.82378	0.138539	0.208029	0.222499	0.914185	0
bta-miR-11985	0.82378	0.415616	0.277372	0.111249	0	0
bta-miR-11986	0.0748891	0.277077	0	0.667496	0	0
bta-miR-11986b	1.79734	4.91812	2.21898	8.1212	3.73985	2.14424
bta-miR-11986c	0.449335	0.692693	0.90146	0.444997	0	0.804089
bta-miR-11988	0	0.0692693	0	0	0	0
bta-miR-11989	0.599113	0.415616	1.10949	0.556247	0.581754	1.07212
bta-miR-11991	4.71801	4.36397	2.84306	3.89373	3.90606	2.41227
bta-miR-11992	2.24667	1.38539	2.49635	2.00249	1.66216	1.78686
bta-miR-11993	3.89423	3.18639	0.832117	3.00373	2.99188	1.42949
bta-miR-11995	0.748891	0.346346	1.80292	0.111249	0.0831078	0.536059
bta-miR-11998	0.149778	0	0	0	0	0
bta-miR-11999	0.0748891	0.0692693	0.138686	0.111249	0.415539	0.357373
bta-miR-12000	0	0.138539	0	0	0	0
bta-miR-12001	0	0.0692693	0	0	0	0
bta-miR-12002b	0	0.0692693	0.277372	0.111249	0.332431	0.26803
bta-miR-12003	0	0	0.069343	0	0.0831078	0
bta-miR-12004	0.149778	0	0	0.111249	0	0
bta-miR-12005	0.299556	0	0.069343	0.111249	0.166216	0
bta-miR-12006	0.224667	0	0.138686	0.667496	0.415539	0.357373
bta-miR-12008	0	0	0	0.111249	0	0
bta-miR-12019	0.374446	0	0	0.222499	0.415539	0.0893432
bta-miR-12024	0.0748891	0	0.069343	0.333748	0	0
bta-miR-12027	0	0	0	0	0.249323	0
bta-miR-12028	0	0	0.208029	0.333748	0	0.178686
bta-miR-12030	0	0.277077	0	0	0.0831078	0
bta-miR-12031	0.299556	0	0.138686	0.111249	0.0831078	0
bta-miR-12032	0	0.0692693	0	0	0	0
bta-miR-12033	0	0	0	0.111249	0	0
bta-miR-12041	0	0	0	0	0	0.178686
bta-miR-12042	0.0748891	0	0	0	0.166216	0
bta-miR-12045	0	0	0.138686	0	0	0
bta-miR-12046	0.0748891	0.0692693	0.138686	0	0	0
bta-miR-12048	0	0.0692693	0	0	0.0831078	0
bta-miR-12051	0.149778	0.138539	0.138686	0	0.166216	0.178686
bta-miR-12052	0	0.346346	0.069343	0.111249	0.0831078	0.0893432
bta-miR-12057	0	0.0692693	0	0	0.0831078	0
bta-miR-12059	0.0748891	0	0.069343	0.111249	0	0.0893432
bta-miR-12060	0.0748891	0.277077	0	0	0	0
bta-miR-12064	0	0	0	0	0.332431	0
bta-miR-122	1.04845	2.77077	3.74452	17.9111	1.41283	4.91388
bta-miR-1224	0.149778	0.277077	0.138686	0.556247	0.332431	0.357373
bta-miR-1246	3.4449	10.1133	26.9051	7.34246	3.65674	14.0269
bta-miR-1248	0.524224	0.138539	0.277372	1.22374	0.166216	0.893432
bta-miR-1249	4.86779	3.67127	3.18978	3.00373	1.99459	2.50161
bta-miR-124a	0	0.0692693	0	0	0	0
bta-miR-1251	0	0	0	0	0.332431	0
bta-miR-125a	5213.03	4590.34	5834.8	4826.89	5080.63	4349.76
bta-miR-125b	8864.92	8040.85	8691.6	7397.86	10907.2	9191.36
bta-miR-126-3p	15508	13337.4	17003.3	14385.8	10483.1	11882.1
bta-miR-126-5p	215.606	151.63	249.496	232.845	163.141	244.532
bta-miR-1260b	2.32156	2.63223	0.832117	0.667496	1.32972	1.07212
bta-miR-127	1263.38	1122.72	1163.3	1269.8	1292.41	1656.07
bta-miR-1271	198.531	266.548	181.401	209.816	111.697	218.265
bta-miR-1277	0.149778	0.900501	1.4562	1.77999	0.415539	1.34015
bta-miR-128	318.653	429.47	354.828	445.665	216.662	285.898
bta-miR-1287	0	0.0692693	0	0	0	0
bta-miR-129	39.0921	7.82743	23.0912	17.3549	16.2891	12.6867
bta-miR-129-3p	10.3347	2.14735	8.25182	8.89995	4.82025	7.50483
bta-miR-129-5p	39.0921	7.82743	23.0912	17.3549	16.2891	12.6867
bta-miR-1291	0.224667	0.346346	0.069343	2.44749	0	0.178686
bta-miR-1296	4.56824	5.81862	4.78467	10.9024	4.2385	4.64585
bta-miR-1298	0	0	0	0.111249	0	0
bta-miR-1301	0.0748891	0.415616	0.069343	0.556247	0.415539	0
bta-miR-1306	21.5681	12.1221	13.6606	16.1312	11.4689	13.9375
bta-miR-1307	125.215	178.715	99.4379	172.103	70.0598	62.0042
bta-miR-130a	100.052	93.8599	88.9671	119.704	115.354	140.716
bta-miR-132	20.2201	16.7632	18.0292	23.9186	13.5466	14.7416
bta-miR-133a	30.7045	13.2304	31.8978	31.2611	40.6397	24.6587
bta-miR-133b	1.87223	1.03904	1.66423	2.78123	2.74256	1.60818
bta-miR-134	2.24667	2.14735	1.73358	3.33748	3.90606	2.32292
bta-miR-1343-3p	33.1759	24.175	28.9854	26.9223	23.2702	22.7825
bta-miR-1343-5p	0.224667	0.138539	0	0.222499	0.0831078	0.178686
bta-miR-135a	13.7796	18.6334	12.2737	29.5923	102.804	20.3702
bta-miR-135b	1.57267	0	0.277372	2.11374	10.056	0.0893432
bta-miR-136	6.96469	9.62843	9.84671	14.5737	13.2972	30.8234
bta-miR-137	0.0748891	0	0	0	0.166216	0.26803
bta-miR-138	0.0748891	0.207808	0	0.222499	0.0831078	0.0893432
bta-miR-1388-3p	4.86779	4.91812	2.84306	4.33872	6.48241	8.57695
bta-miR-1388-5p	13.2554	18.772	14.4234	16.5761	19.8628	28.6792
bta-miR-139	375.719	254.842	493.168	396.381	357.197	384.622
bta-miR-140	3590.78	2770.22	3218.56	3450.06	3622.75	3979.97
bta-miR-141	2.0969	0.761962	1.17883	0.111249	9.97293	2.50161
bta-miR-143	200264	155445	158127	131650	152294	143391
bta-miR-1434-3p	0.299556	0.277077	0.069343	0.333748	0	0.0893432
bta-miR-1434-5p	0	0	0.277372	0.222499	0	0
bta-miR-144	1.04845	1.10831	0.90146	0.333748	0.498647	0.714746
bta-miR-145	4918.42	6412.6	7025.07	10628.8	6953.96	5458.87
bta-miR-1468	329.362	358.746	417.306	305.936	310.324	277.5
bta-miR-146a	88.8185	142.348	93.8211	202.696	105.796	156.261
bta-miR-146b	203.698	102.38	325.15	300.818	251.983	408.924
bta-miR-147	2.54623	4.57177	1.10949	3.11498	2.57634	2.41227
bta-miR-148a	152617	197096	167988	168688	155619	186865
bta-miR-148b	1321.19	1544.98	1377.98	1811.36	1197.17	1776.23
bta-miR-148d	0	0	0	0.111249	0	0
bta-miR-150	63.2813	44.2631	41.5365	54.5122	57.6768	45.6544
bta-miR-151-3p	5179.48	4926.22	3981.54	3665.89	3515.62	3116.11
bta-miR-151-5p	190.443	189.105	147.562	138.505	138.624	183.422
bta-miR-152	2453.89	2379.54	2015.25	2130.87	2444.61	3190.71
bta-miR-153	0.149778	0.96977	0.346715	0.778745	0.415539	0.714746
bta-miR-154a	0.149778	0	0.138686	0	0	0.0893432
bta-miR-154b	2.32156	3.11712	4.78467	9.45619	5.402	5.98599
bta-miR-154c	33.3257	38.1674	47.916	90.3344	38.9775	46.4585
bta-miR-155	351.38	401.693	535.12	935.607	455.015	760.757
bta-miR-15a	9.96025	6.78839	8.73722	10.3462	7.56281	13.4015
bta-miR-15b	38.6428	48.1422	29.6788	55.2909	32.9938	47.8879
bta-miR-16a	214.258	181.97	222.73	319.063	236.691	318.24
bta-miR-16b	99.6025	113.532	111.573	274.452	126.407	167.429
bta-miR-17-3p	1.87223	2.77077	2.21898	2.33624	1.57905	2.50161
bta-miR-17-5p	193.663	373.777	280.215	640.017	233.865	390.966
bta-miR-1777b	0	0.0692693	0	0	0	0
bta-miR-1814c	0.374446	0.484885	0.69343	0.111249	0.249323	0.357373
bta-miR-181a	1069.34	1092.52	882.529	1319.86	1166.42	1274.39
bta-miR-181b	191.716	229.974	190.139	329.854	217.909	217.551
bta-miR-181c	12.5065	12.3299	10.4015	13.4612	15.0425	21.2637
bta-miR-181d	82.8274	79.1748	83.9744	123.82	110.118	139.018
bta-miR-182	18.2729	22.0969	10.3321	44.611	7.97835	6.6114
bta-miR-183	11.3831	15.0314	8.32117	11.1249	2.57634	0.982775
bta-miR-1839	269.002	260.937	298.244	354.107	283.148	438.764
bta-miR-184	0.449335	0.346346	40.427	3.00373	0.581754	0.178686
bta-miR-1842	4.19379	6.44204	1.66423	6.45246	1.91148	2.14424
bta-miR-185	152.175	189.382	179.113	242.301	240.514	239.44
bta-miR-186	1037.59	1354.91	1586.98	2678.88	1762.8	1583.97
bta-miR-187	12.7311	1.73173	16.781	2.78123	35.7363	5.89665
bta-miR-188	3.51979	6.02643	4.43795	4.89497	3.73985	5.62862
bta-miR-18a	4.1189	7.13474	5.20073	9.56744	3.2412	6.07534
bta-miR-18b	0	0	0.069343	0	0	0.178686
bta-miR-190a	0.299556	1.52392	0.90146	1.77999	2.07769	2.59095
bta-miR-190b	1.57267	1.73173	1.59489	3.44873	6.31619	1.42949
bta-miR-191	1694.22	1463.66	1843.07	2102.28	2327.35	1968.86
bta-miR-191b	0	0.0692693	0	0	0	0.178686
bta-miR-192	436.753	645.243	413.701	553.799	449.53	476.378
bta-miR-193a	0	0	0.208029	0	0	0.0893432
bta-miR-193a-3p	9.43603	7.41181	6.51825	6.78621	7.89524	6.07534
bta-miR-193a-5p	92.3383	56.2467	68.719	47.3922	66.32	58.6985
bta-miR-193b	18.1232	33.1107	24.9635	46.5022	20.6938	26.4456
bta-miR-194	75.638	70.9318	56.4452	68.1958	82.526	87.735
bta-miR-1949	0.374446	0	0.277372	0.444997	0.249323	0.26803
bta-miR-194b	0	0	0.069343	0	0	0
bta-miR-194b-3p	0.374446	0.277077	1.24817	1.11249	0.249323	0.446716
bta-miR-195	951.616	986.187	1047.22	952.405	1035.77	1432.62
bta-miR-196a	2.69601	59.8487	79.1204	0	2.82566	124.008
bta-miR-196b	1.72245	33.6649	52.8394	0.111249	2.41013	29.6619
bta-miR-197	50.0259	56.7315	43.4781	49.6172	44.2133	39.4897
bta-miR-199a-3p	5567.41	4463.3	5598.2	5318.61	5922.76	6501.15
bta-miR-199a-5p	2143.93	2620.8	3116.42	3741.65	3319.41	4103.8
bta-miR-199b	1956.33	2757.19	2123.49	4885.07	2254.88	5742.98
bta-miR-199c	518.457	477.196	649.467	718.782	673.256	676.06
bta-miR-19a	18.0483	65.598	44.7956	147.85	36.5674	32.5209
bta-miR-19b	30.1054	76.6811	59.9817	178.555	60.7518	81.5703
bta-miR-200a	70.8451	23.6901	16.989	19.0236	346.061	67.1861
bta-miR-200b	83.2387	1.51497	71.8126	41.4137	23.5516	15.2555
bta-miR-200c	14.0792	5.403	6.37956	2.78123	99.5631	13.1334
bta-miR-202	492.845	662.769	300.533	1288.82	291.625	519.62
bta-miR-204	172.844	121.568	222.73	200.471	170.288	167.876
bta-miR-205	0.149778	0.207808	0.208029	1.11249	3.65674	0.26803
bta-miR-206	3.22023	0.96977	2.49635	1.33499	4.65403	3.84176
bta-miR-20a	405.599	836.565	660.562	1388.28	640.013	1014.31
bta-miR-20b	1.42289	7.20401	1.31752	10.9024	3.2412	5.36059
bta-miR-21-3p	0.299556	2.28589	0.832117	2.89248	0.581754	0.893432
bta-miR-21-5p	28709.6	41145.9	34048.7	54839	27665.2	44093
bta-miR-211	4.71801	4.08689	7.00365	7.8987	5.81754	4.46716
bta-miR-212	1.94712	2.35516	2.21898	3.55998	2.65945	1.69752
bta-miR-214	346.662	345.515	337.285	410.51	333.013	441.802
bta-miR-215	7.11447	6.64985	6.72628	11.1249	18.1175	8.93432
bta-miR-216b	0.449335	0.138539	0.138686	0.111249	0.249323	0.26803
bta-miR-217	0.0748891	0.415616	0.069343	0	0.0831078	0.26803
bta-miR-218	937.013	797.567	862.697	1116.05	945.018	905.672
bta-miR-219	0.224667	0.138539	0.208029	0.111249	0.415539	0.357373
bta-miR-219-3p	0	0	0	0	0.332431	0
bta-miR-219b-3p	0	0.138539	0.069343	0.111249	0	0.178686
bta-miR-22-3p	326.591	292.316	311.628	373.241	264.366	202.988
bta-miR-22-5p	33.6252	23.8979	34.8102	25.9211	20.029	17.958
bta-miR-221	298.583	333.047	360.098	393.378	244.919	275.624
bta-miR-222	133.153	205.383	223.493	292.697	109.204	108.105
bta-miR-223	3.29512	9.55916	41.8832	2.55873	2.57634	4.19913
bta-miR-224	393.692	372.738	448.025	343.649	402.075	415.088
bta-miR-2284a	0	0.0692693	0	0	0	0
bta-miR-2284aa	3.51979	4.22543	2.98175	6.56371	3.65674	3.39504
bta-miR-2284ab	4.64313	6.9962	7.21168	6.89746	4.90336	3.84176
bta-miR-2284ac	0.299556	0	0.069343	0	0	0
bta-miR-2284b	0	0.415616	0.069343	0.333748	0.166216	0
bta-miR-2284c	0	0.277077	0	0	0.0831078	0
bta-miR-2284d	0	0	0	0	0	0.0893432
bta-miR-2284h-5p	0.524224	1.38539	0.346715	0.222499	0.581754	0.178686
bta-miR-2284j	1.348	1.59319	1.52555	1.55749	1.74526	1.2508
bta-miR-2284k	12.7311	10.8753	10.4015	10.7912	11.552	10.0958
bta-miR-2284m	1.64756	1.66246	1.52555	1.89124	1.24662	1.2508
bta-miR-2284n	0	0	0	0.333748	0.0831078	0
bta-miR-2284o	0.82378	0.623424	0.416058	0.667496	0.664862	0.625402
bta-miR-2284p	0.149778	0	0	0	0.166216	0
bta-miR-2284r	0	0	0.138686	0	0	0
bta-miR-2284t-3p	8.46247	8.52012	10.7482	14.1287	8.31078	11.3466
bta-miR-2284t-5p	0.0748891	0.415616	0.138686	0.667496	0.166216	0.446716
bta-miR-2284v	3.37001	3.80981	3.05109	6.67496	3.40742	3.03767
bta-miR-2284w	1.87223	1.38539	2.42701	0.556247	2.65945	1.96555
bta-miR-2284y	13.7796	12.3992	11.5109	11.3474	13.131	11.7933
bta-miR-2284z	0.599113	0.346346	0.138686	0.333748	0.0831078	0.357373
bta-miR-2285aa	2.99556	7.96597	3.32847	11.2362	3.98917	6.07534
bta-miR-2285ab	0.374446	0.692693	0.416058	0.778745	0.332431	0.536059
bta-miR-2285ac	0.748891	0.207808	0.277372	0.667496	0.166216	0.804089
bta-miR-2285ad	0	0.415616	0.277372	0.111249	0.166216	0.0893432
bta-miR-2285ag-3p	0.299556	0.138539	0.554744	0	0.249323	0.625402
bta-miR-2285ai-5p	0.299556	0	0.069343	0	0	0
bta-miR-2285aj-5p	357.296	353.62	351.084	378.359	375.564	369.523
bta-miR-2285ak-5p	0.898669	0.692693	0.416058	0.889995	0.997293	0.446716
bta-miR-2285al-5p	0.748891	0.692693	0.90146	0.333748	0.332431	0.893432
bta-miR-2285am-5p	1.27311	1.59319	0.624087	1.11249	0.914185	1.78686
bta-miR-2285an	0	0.0692693	0	0	0	0
bta-miR-2285ao	0	0	0.069343	0	0	0
bta-miR-2285ap	0	0	0	0	0.0831078	0
bta-miR-2285ar	0.674002	0.484885	0.485401	0.444997	0.498647	0.26803
bta-miR-2285as	0	0.0692693	0	0	0	0
bta-miR-2285at	0.149778	0.0692693	0	0	0.0831078	0
bta-miR-2285au	4.94268	5.68008	4.16058	7.8987	4.90336	4.19913
bta-miR-2285av	1.27311	1.31612	0.832117	1.44624	1.41283	0.714746
bta-miR-2285aw	0.149778	0.484885	0.277372	2.33624	0.74797	1.42949
bta-miR-2285ax	0	0	0	0	0	0.0893432
bta-miR-2285ay	0.224667	0	0	0.222499	0	0.178686
bta-miR-2285az	0.149778	0.0692693	0.346715	0	0.249323	0.357373
bta-miR-2285b	0.224667	0.415616	0.554744	0.333748	0.415539	0.26803
bta-miR-2285ba	1.12334	1.87027	1.4562	1.11249	1.0804	0.714746
bta-miR-2285bb	0.524224	0.0692693	0.138686	0.556247	0.332431	0.357373
bta-miR-2285bc	0.898669	2.21662	1.10949	3.00373	1.0804	0.446716
bta-miR-2285bd	0.0748891	0	0	0	0	0
bta-miR-2285be	0	0	0.277372	0	0	0.0893432
bta-miR-2285bf	1.79734	1.52392	1.31752	1.33499	2.1608	2.14424
bta-miR-2285bg	7.03958	10.1826	7.35036	12.6824	8.06145	6.87943
bta-miR-2285bh	0	0	0	0.222499	0	0
bta-miR-2285bl	0.0748891	0.138539	0.277372	0.556247	0.249323	0.0893432
bta-miR-2285bm	0.0748891	0.277077	0	0.222499	0.0831078	0.178686
bta-miR-2285bn	2.62112	2.84004	2.63504	3.67123	1.91148	2.41227
bta-miR-2285bo	48.1537	57.5628	51.2445	54.9572	47.3714	37.9709
bta-miR-2285bp	0.0748891	0.0692693	0.069343	0.111249	0	0.0893432
bta-miR-2285bq	0	0	0.069343	0	0	0.0893432
bta-miR-2285br	0	0.761962	0	0.222499	0.664862	0.446716
bta-miR-2285bs	0	0.138539	0.069343	0.222499	0	0.178686
bta-miR-2285bt	0.0748891	0.346346	0.208029	0.111249	0	0.26803
bta-miR-2285bu	0.149778	0.207808	0.138686	0.222499	0	0.357373
bta-miR-2285by	0.0748891	0.0692693	0.277372	0	0	0
bta-miR-2285bz	0	0.623424	0.624087	0.667496	0.332431	0
bta-miR-2285c	0.82378	1.93954	1.52555	3.44873	0.74797	2.14424
bta-miR-2285ca	0	0	0	0	0.0831078	0
bta-miR-2285cc	0.898669	0.415616	0.346715	1.00124	0.415539	1.34015
bta-miR-2285cd	0	0	0	0	0.0831078	0.0893432
bta-miR-2285ce	4.64313	5.81862	5.9635	6.22996	5.56822	4.19913
bta-miR-2285ch	0.149778	0.277077	0.277372	0.111249	0.332431	0.178686
bta-miR-2285ci	0	0	0	0	0.166216	0
bta-miR-2285cj	1.42289	1.93954	0.970803	1.11249	1.24662	1.34015
bta-miR-2285ck	0.149778	0.0692693	0	0.111249	0.249323	0
bta-miR-2285cm	1.49778	4.01762	3.12044	4.78372	2.74256	2.76964
bta-miR-2285cn	0.449335	0.692693	0.346715	0.222499	0.997293	0.804089
bta-miR-2285co	0.524224	0.900501	0.554744	0.222499	0.997293	0.982775
bta-miR-2285cr	0	0	0	0.111249	0	0
bta-miR-2285cs	12.2818	3.94835	4.22993	6.56371	4.48782	8.13023
bta-miR-2285cu	0	0	0	0.111249	0	0
bta-miR-2285cv	0.0748891	0.0692693	0.069343	0	0.0831078	0.0893432
bta-miR-2285cw	0	0.0692693	0	0.111249	0	0
bta-miR-2285cx	0	0.138539	0	0.333748	0	0
bta-miR-2285cy	1.27311	1.73173	0.970803	0.778745	0.831078	0.714746
bta-miR-2285cz	0	0	0	0	0.0831078	0.536059
bta-miR-2285da	0.524224	1.03904	0.277372	1.00124	0.498647	0.357373
bta-miR-2285dc	1.12334	1.59319	0.624087	1.00124	0.74797	1.60818
bta-miR-2285dd	1.19823	1.24685	0.624087	1.33499	0.914185	0.804089
bta-miR-2285de	0	0.0692693	0	0.111249	0	0
bta-miR-2285dg	0	0	0.346715	0	0	0
bta-miR-2285dh	0.299556	0.692693	0.069343	0.111249	0.0831078	0.357373
bta-miR-2285di	0.0748891	0	0.069343	0	0.0831078	0.0893432
bta-miR-2285dl-3p	0	0.138539	0.138686	0	0	0
bta-miR-2285e	0.674002	1.10831	0.346715	1.66874	0.581754	0.982775
bta-miR-2285f	9.73559	13.2304	9.36131	15.6862	8.89253	12.6867
bta-miR-2285g	0.599113	0.346346	0.208029	0.778745	0.498647	0.26803
bta-miR-2285h	0.374446	0.484885	0.138686	0.889995	0.166216	0.0893432
bta-miR-2285i	0.524224	0.900501	1.04015	2.11374	0.831078	1.51883
bta-miR-2285j	0.82378	0.415616	1.04015	1.66874	0.581754	0.893432
bta-miR-2285k	0.0748891	0.831231	0.624087	2.44749	0.332431	0.446716
bta-miR-2285l	0	0.207808	0	0.222499	0	0
bta-miR-2285m	0.149778	0.138539	0.138686	0.111249	0.166216	0.178686
bta-miR-2285n	0	0	0.069343	0	0	0
bta-miR-2285o	7.03958	11.1524	7.55839	4.78372	0.249323	5.71796
bta-miR-2285p	2.7709	3.3942	3.32847	4.89497	4.3216	7.2368
bta-miR-2285q	0.449335	2.07808	0.970803	1.33499	0.581754	1.42949
bta-miR-2285r	1.72245	3.80981	2.49635	5.45122	0.914185	2.05489
bta-miR-2285s	0.674002	0.346346	0.346715	0.667496	0.249323	0
bta-miR-2285t	17.3743	23.2745	18.3066	20.9149	13.131	19.5662
bta-miR-2285u	0.898669	2.07808	1.04015	1.00124	0.664862	1.34015
bta-miR-2285x	0.374446	0.138539	0.277372	0.556247	0.249323	0.178686
bta-miR-2299-3p	3.66957	3.25566	4.09124	4.78372	2.32702	3.21635
bta-miR-2299-5p	2.32156	7.06547	4.9927	7.23121	2.74256	5.89665
bta-miR-2300b-3p	0	0	0	0	0	0.0893432
bta-miR-2308	0	1.45466	1.4562	2.33624	0.914185	2.23358
bta-miR-2310	0.374446	0.484885	0.69343	0.111249	0.249323	0.357373
bta-miR-2311	0	0	0	0.222499	0	0.0893432
bta-miR-2312	0	0	0.069343	0.222499	0.0831078	0
bta-miR-2313-3p	0	0.0692693	0.346715	0.333748	0	0
bta-miR-2313-5p	0.0748891	0.0692693	0.346715	0	0	0
bta-miR-2316	0	0	1.87226	0	0	0
bta-miR-2318	0.0748891	0.484885	0.346715	3.44873	0.249323	0.178686
bta-miR-2319a	0	0.0692693	0	0	0	0
bta-miR-2320-3p	0.449335	0.207808	0.277372	0.444997	0.249323	0.26803
bta-miR-2320-5p	0.149778	0.207808	0.138686	0.111249	0	0
bta-miR-2323	0.524224	0.0692693	0	0	0.0831078	0.26803
bta-miR-2330-3p	0.0748891	0	0	0	0	0
bta-miR-2330-5p	0.0748891	0	0	0	0	0
bta-miR-2331-3p	0.374446	0.484885	0.485401	1.00124	0.997293	1.16146
bta-miR-2331-5p	0.449335	0.207808	0.138686	0.444997	0.0831078	0.0893432
bta-miR-2332	0.82378	0.484885	0.69343	1.11249	0.498647	0.714746
bta-miR-2335	0.0748891	0	0.069343	0.222499	0	0
bta-miR-2336	2.69601	4.01762	3.74452	7.34246	4.40471	2.94833
bta-miR-2339	1.348	1.38539	0.069343	1.44624	0.498647	0.446716
bta-miR-2340	0.224667	0	0	0	0	0
bta-miR-2346	0.149778	0.138539	0	0.111249	0.0831078	0
bta-miR-2349	0	0.138539	0	0	0	0
bta-miR-2350	0.0748891	0.207808	0.069343	0.111249	0.0831078	0
bta-miR-2353	0	0.138539	0	0.111249	0	0
bta-miR-2355-3p	3.14534	3.04785	2.70438	3.78248	2.82566	2.76964
bta-miR-2362	0.149778	0	0	0	0	0
bta-miR-2364	0.0748891	0	0	0	0	0
bta-miR-2366	0.149778	0.277077	0.554744	0.444997	0.581754	0.0893432
bta-miR-2367-3p	0.149778	0	0.069343	0.222499	0.0831078	0
bta-miR-2367-5p	0	0	0	0	0	0.0893432
bta-miR-2368-3p	0.0748891	0	0	0	0.0831078	0
bta-miR-2370-3p	0.299556	0	0	0	0	0
bta-miR-2373-5p	0	0	0	0	0	0.178686
bta-miR-2377	0	0	0.069343	0	0	0
bta-miR-2378	0	0.0692693	0	0	0	0
bta-miR-2380	0	0	0	0.111249	0	0
bta-miR-2381	0	0.207808	0.069343	0.333748	0	0
bta-miR-2382-3p	0	0.138539	0	0.778745	0	0.0893432
bta-miR-2382-5p	0	0.0692693	0	0.556247	0.0831078	0.0893432
bta-miR-2383	0	0	0	0.222499	0	0
bta-miR-2387	5.69157	10.2519	7.14233	17.5774	4.48782	7.59417
bta-miR-2388-3p	0	0	0.138686	0.111249	0	0
bta-miR-2388-5p	0.149778	0.0692693	0	0	0.0831078	0
bta-miR-2394	0	0.0692693	0.138686	0	0	0
bta-miR-2396	0.449335	0.692693	0.624087	0	0.498647	0.625402
bta-miR-2397-3p	0.149778	0.0692693	0.138686	0.111249	0.249323	0.178686
bta-miR-2397-5p	0	0.0692693	0.208029	0.556247	0.166216	0
bta-miR-2399-3p	1.42289	0.900501	0.90146	0.667496	0.914185	0.536059
bta-miR-2399-5p	3.4449	3.18639	3.67518	2.55873	2.65945	1.42949
bta-miR-23a	720.958	373.569	502.46	575.715	731.93	803.642
bta-miR-23b-3p	732.266	336.51	496.843	503.292	621.147	680.527
bta-miR-23b-5p	0.224667	0.415616	0.346715	0.222499	0.332431	0.178686
bta-miR-24-3p	2850.5	1770.94	2266.62	1857.53	2496.14	1892.02
bta-miR-2400	0	0	0	0.222499	0	0
bta-miR-2403	0.299556	0.207808	0.554744	0.222499	0.249323	0.446716
bta-miR-2404	0.299556	0.484885	0.554744	0.222499	0	0.357373
bta-miR-2408	0	0	0	0	0	0.0893432
bta-miR-2410	0	0.138539	0	0.111249	0	0.357373
bta-miR-2411-3p	1.49778	1.87027	1.52555	4.33872	1.24662	2.50161
bta-miR-2411-5p	2.32156	2.21662	2.91241	3.33748	2.65945	2.32292
bta-miR-2416	0.748891	1.52392	1.38686	0.667496	0.914185	0.536059
bta-miR-2417	0	0.138539	0	0.111249	0	0
bta-miR-2419-3p	9.28625	7.61962	7.90511	4.56122	4.48782	4.37782
bta-miR-2419-5p	38.1934	26.6687	30.1642	24.1411	36.1519	21.2637
bta-miR-2422	1.57267	0.623424	1.24817	0.889995	0.831078	0.982775
bta-miR-2424	0	0.138539	0	0	0	0.26803
bta-miR-2425-5p	0.149778	0.0692693	0.069343	0.222499	0	0
bta-miR-2426	0	0	0	0	0	0.0893432
bta-miR-2427	0	0	0	0	0.166216	0
bta-miR-2431-3p	0.224667	0.623424	0.485401	0.222499	0	0
bta-miR-2431-5p	1.12334	0.623424	0.554744	0.667496	0	0
bta-miR-2432	0.0748891	0.277077	0.069343	0	0.0831078	0.536059
bta-miR-2435	0.524224	0.277077	0.208029	0.778745	0.166216	0.446716
bta-miR-2440	0.299556	1.38539	0.346715	0.333748	0.332431	0
bta-miR-2441	0	0	0	0.111249	0	0
bta-miR-2442	0.149778	0	0	0	0	0
bta-miR-2443	13.9294	12.6763	21.635	25.0311	21.2756	12.8654
bta-miR-2446	0.149778	0	0.208029	0.556247	0	0
bta-miR-2447	0	0.207808	0	0.778745	0.249323	0.178686
bta-miR-2448-3p	0.224667	0.900501	0.138686	0.889995	0.498647	0.178686
bta-miR-2448-5p	0.0748891	0	0	0	0.581754	0
bta-miR-2450a	0	0	0.069343	0.111249	0.0831078	0
bta-miR-2450b	0	0.0692693	0	0	0	0
bta-miR-2454-3p	0	0.277077	0.208029	0.222499	0.249323	0.26803
bta-miR-2454-5p	0	0.138539	0	0	0.166216	0
bta-miR-2459	0	0	0.208029	0.111249	0	0
bta-miR-2460	0.224667	0.277077	0.208029	0	0.249323	0.357373
bta-miR-2461-3p	0.0748891	0.138539	0.069343	0	0	0
bta-miR-2465	0	0	0	0	0	0.0893432
bta-miR-2466-3p	0.149778	0.138539	0	0	0	0.0893432
bta-miR-2466-5p	0.299556	0	0.208029	0	0	0.0893432
bta-miR-2468	4.26868	1.31612	1.52555	1.77999	2.57634	3.66307
bta-miR-2475	0.82378	0.138539	0.069343	1.00124	0.0831078	0.0893432
bta-miR-2478	3.37001	2.97858	1.24817	2.89248	1.16351	2.23358
bta-miR-2483-3p	2.92068	3.3942	3.25912	4.44997	3.57363	3.48438
bta-miR-2483-5p	7.41402	12.2607	5.40876	14.5737	9.88982	14.6523
bta-miR-2484	51.5237	57.1472	40.1496	63.9684	33.4924	47.0839
bta-miR-25	2135.84	2482.4	1909.85	2078.69	2214.91	1969.57
bta-miR-26a	29527.1	28167.7	29376.8	32913.9	36871	30634.4
bta-miR-26b	5532.81	4094.51	5851.1	6252.66	7443.38	7237.42
bta-miR-27a-3p	2081.39	1351.65	1487.62	969.538	1810.09	1174.42
bta-miR-27a-5p	5.54179	7.20401	5.61679	6.34121	4.40471	3.03767
bta-miR-27b	26644.6	16987.4	22929.8	13887.4	24238.5	21699.4
bta-miR-28	365.459	323.834	328.062	222.61	317.472	230.595
bta-miR-2887	0.299556	0.138539	0.138686	0.556247	0.249323	0.0893432
bta-miR-296-3p	36.9952	43.7089	40.427	63.1896	25.6803	28.6792
bta-miR-296-5p	10.0351	7.68889	7.55839	11.9037	5.06957	7.77286
bta-miR-299	2.62112	2.77077	1.73358	2.89248	4.98647	3.48438
bta-miR-299-2	0.149778	0.484885	0.277372	0.778745	0.249323	0.0893432
bta-miR-29a	2093.53	1748.84	2507.93	2366.16	2797.66	2087.77
bta-miR-29b	56.0171	48.4192	92.1569	53.6222	77.872	57.8944
bta-miR-29c	31.8279	20.9886	40.219	24.6973	44.712	31.1808
bta-miR-29d-3p	10.11	6.37277	9.5	4.67247	11.8844	4.5565
bta-miR-29d-5p	18.2729	14.3387	21.635	20.2474	22.1898	15.367
bta-miR-29e	0	0.0692693	0.138686	0	0.166216	0.26803
bta-miR-301a	2.02201	1.801	1.87226	4.00498	0.997293	2.6803
bta-miR-301b	0.374446	1.31612	0.832117	1.00124	0.415539	0.357373
bta-miR-302a	0	0.0692693	0.208029	0	0.0831078	0
bta-miR-302b	0	0.0692693	0	0	0.249323	0
bta-miR-302d	0	0.0692693	0	0	0	0
bta-miR-3064	0	0	0.069343	0	0.415539	0.0893432
bta-miR-3065	0	0	0	0	0.0831078	0.178686
bta-miR-30a-5p	4089.77	6228.21	5119.87	8695.91	6240.06	9590.1
bta-miR-30b-3p	6.51535	4.64104	4.9927	6.22996	4.3216	5.36059
bta-miR-30b-5p	613.042	501.717	587.752	679.288	586.907	778.626
bta-miR-30c	2232.74	2368.32	2625.33	3042.45	2069.22	2613.2
bta-miR-30d	5249.58	4650.53	6119.94	7423.11	4734.4	6405.37
bta-miR-30e-5p	757.354	1583.7	1106.16	2274.94	1162.93	1276.54
bta-miR-30f	300.305	295.849	412.036	575.826	294.866	336.466
bta-miR-31	116.003	169.086	62.2701	237.184	104.051	171.271
bta-miR-3120	0	0.0692693	0.485401	0	0.332431	0.26803
bta-miR-3154	0.299556	0.277077	0.069343	0	0	0.446716
bta-miR-32	93.7612	153.016	150.405	201.473	113.858	150.722
bta-miR-320a	224.443	465.559	391.511	663.046	355.701	313.863
bta-miR-320b	0.0748891	0.138539	0	0.111249	0	0
bta-miR-323	2.17178	3.25566	1.10949	3.89373	2.24391	3.3057
bta-miR-323b-3p	0.224667	0	0	0.111249	0.166216	0
bta-miR-324	1.64756	2.42443	1.80292	3.89373	2.1608	4.73519
bta-miR-326	4.71801	4.98739	6.03284	7.56495	4.57093	4.64585
bta-miR-328	138.021	117.134	153.942	162.758	110.118	114.538
bta-miR-329a	0.0748891	0.346346	0	0.889995	0.664862	0.446716
bta-miR-329b	0.0748891	0.0692693	0	0	0	0
bta-miR-330	3.07045	3.80981	3.88321	4.00498	3.73985	3.84176
bta-miR-331-3p	48.7528	65.0439	58.5255	99.1231	54.1863	58.9665
bta-miR-331-5p	34.8983	54.8613	34.1861	54.5122	34.5728	24.8374
bta-miR-335	35.123	34.981	46.2518	54.2897	45.4599	78.5327
bta-miR-338	7.33913	4.01762	3.60584	2.44749	3.57363	4.46716
bta-miR-339a	355.424	332.008	339.434	383.81	372.489	472.447
bta-miR-339b	70.4707	72.9406	54.9197	71.0883	64.9903	74.8696
bta-miR-33a	1.12334	2.97858	1.52555	2.66998	2.07769	1.87621
bta-miR-33b	0	0	0	0.111249	0.0831078	0.0893432
bta-miR-340	20.2201	17.3173	21.7044	26.4773	17.6188	10.9892
bta-miR-342	422.524	561.497	566.186	1173.12	593.805	840.987
bta-miR-3431	201.602	224.987	188.474	226.504	231.621	243.55
bta-miR-3432a	157.716	120.806	133.069	147.405	144.691	155.457
bta-miR-345-3p	24.0394	41.5616	26.0036	73.8695	31.4147	38.3282
bta-miR-345-5p	2.0969	2.97858	1.31752	2.00249	2.65945	3.9311
bta-miR-346	0.224667	0.761962	0.277372	0.222499	0.249323	0.357373
bta-miR-34a	29.5063	46.6182	45.5584	33.3748	30.5837	39.2217
bta-miR-34b	2.02201	1.38539	1.52555	1.22374	42.6343	5.00322
bta-miR-34c	42.2375	14.3387	23.2299	10.9024	686.886	102.387
bta-miR-3533	0.449335	0.831231	0.208029	0.333748	0.166216	0.0893432
bta-miR-361	113.981	133.551	112.682	186.788	145.439	171.807
bta-miR-3613a	23.665	26.3916	20.1095	31.8173	15.7905	31.1808
bta-miR-362-3p	2.24667	4.36397	3.5365	3.22623	3.73985	7.95154
bta-miR-362-5p	63.9553	121.291	103.182	195.576	86.0996	130.888
bta-miR-363	3.22023	12.1914	2.91241	8.1212	4.82025	6.34337
bta-miR-365-3p	24.339	29.5087	45.7664	95.6744	36.5674	50.3002
bta-miR-365-5p	1.19823	5.88789	6.4489	9.23369	3.32431	4.02044
bta-miR-3660	0.299556	0	0	0.333748	0.0831078	0
bta-miR-369-3p	20.1452	23.7594	24.1314	35.5998	24.5168	35.916
bta-miR-369-5p	6.36557	4.77958	6.37956	7.23121	6.73173	5.71796
bta-miR-370	19.7707	29.9243	20.6642	45.3897	21.9404	23.6759
bta-miR-374a	319.327	330.899	321.058	396.604	315.477	372.561
bta-miR-374b	705.455	542.586	782.952	1114.94	664.945	1030.13
bta-miR-374c	1.348	1.87027	1.80292	3.78248	1.24662	1.34015
bta-miR-375	6.44046	2.07808	4.16058	1.33499	59.0896	3.9311
bta-miR-376a	0.0748891	0.277077	0.277372	2.00249	0.249323	0.536059
bta-miR-376b	0.524224	0.346346	0.138686	1.22374	0.249323	1.07212
bta-miR-376c	0.149778	0.277077	0.138686	1.55749	0.166216	0.536059
bta-miR-376d	0.524224	0.207808	0.69343	2.00249	1.16351	1.34015
bta-miR-376e	2.69601	6.64985	5.40876	14.7962	8.72632	13.2228
bta-miR-377	0	0.138539	0.138686	0.556247	0.415539	0.178686
bta-miR-378	298.358	283.173	252.131	297.926	217.992	201.469
bta-miR-378b	0.524224	1.73173	1.59489	1.44624	0.914185	0.804089
bta-miR-378c	28.5328	32.6951	25.1715	34.2648	18.7824	15.5457
bta-miR-378d	2.7709	2.90931	2.77372	2.66998	2.32702	2.50161
bta-miR-379	376.468	319.054	328.478	428.087	460.417	573.137
bta-miR-380-3p	15.8765	19.0491	17.3358	28.2573	22.1898	31.4488
bta-miR-380-5p	0	0.207808	0.416058	0.333748	0.498647	0.0893432
bta-miR-381	75.4133	136.807	110.602	174.55	89.1746	113.913
bta-miR-382	22.8412	14.3387	19.8321	24.5861	20.5276	28.6792
bta-miR-383	8.98669	12.6763	8.52919	25.4761	17.6188	8.4876
bta-miR-3956	1.49778	0.96977	1.17883	5.11747	2.82566	2.41227
bta-miR-3957	0.599113	0.484885	0.832117	1.44624	0.332431	0.625402
bta-miR-409a	14.0043	16.209	20.3175	34.5985	19.1979	32.9676
bta-miR-410	3.22023	3.87908	3.25912	4.00498	3.73985	4.19913
bta-miR-411a	385.454	311.643	317.383	483.378	537.375	585.645
bta-miR-411b	3.07045	3.04785	5.27007	12.9049	4.90336	10.5425
bta-miR-411c-3p	1.87223	2.35516	2.42701	4.22747	2.82566	2.59095
bta-miR-411c-5p	38.2683	51.6056	47.6387	68.5296	56.6795	71.7426
bta-miR-412	0.0748891	0.138539	0.069343	0	0.498647	0.0893432
bta-miR-421	15.1276	12.7455	19.9708	43.721	17.2864	19.6555
bta-miR-423-3p	636.408	1222.53	751.055	1586.75	511.695	502.198
bta-miR-423-5p	423.573	524.784	509.117	854.284	465.57	479.952
bta-miR-424-3p	109.937	166.523	119.339	213.599	145.605	149.471
bta-miR-424-5p	286.9	633.468	378.058	560.14	481.776	1041.21
bta-miR-425-3p	12.7311	13.7846	11.8577	19.9136	17.7851	18.0473
bta-miR-425-5p	66.2769	144.496	71.0073	211.596	92.9976	134.551
bta-miR-4286	0	0.0692693	0.069343	0.444997	0.581754	0.446716
bta-miR-429	1.348	0.623424	0.970803	0.556247	11.6351	2.23358
bta-miR-431	0	0	0.208029	0.444997	0.0831078	0
bta-miR-432	15.6518	15.9319	14.9781	34.4873	18.2837	23.4973
bta-miR-433	4.7929	3.11712	4.22993	5.22872	3.32431	3.84176
bta-miR-4444	0	0	0	0	0.166216	0
bta-miR-449a	1.49778	1.73173	1.31752	0.333748	35.7363	2.23358
bta-miR-449b	0	0	0	0	2.57634	0.178686
bta-miR-449c	0	0.0692693	0.069343	0	1.99459	0
bta-miR-450a	310.341	408.273	353.233	468.248	260.792	417.679
bta-miR-450b	668.236	1291.46	986.96	1828.49	698.355	1228.74
bta-miR-451	217.253	135.352	172.942	140.063	209.182	190.837
bta-miR-452	121.171	147.544	132.792	138.839	153.666	185.387
bta-miR-454	6.81491	14.2002	11.0255	30.2598	6.14997	13.4015
bta-miR-455-3p	365.609	403.632	347.478	385.256	361.436	363.359
bta-miR-455-5p	2494.93	3835.09	2848.89	4596.27	2998.36	3734.46
bta-miR-4680	0.0748891	0	0	0	0	0
bta-miR-483	6.29069	31.1019	4.57664	7.34246	3.82296	3.9311
bta-miR-484	52.4224	63.5892	60.9525	69.4196	44.8782	47.0839
bta-miR-485	0.674002	0.900501	2.08029	2.33624	1.91148	2.94833
bta-miR-486	49.8013	37.1283	33.7007	56.8484	59.9207	50.2109
bta-miR-487a	0.973559	1.38539	0.624087	2.11374	1.32972	2.41227
bta-miR-487b	8.31269	7.41181	6.10219	10.9024	10.3054	10.9892
bta-miR-488	2.0969	2.28589	3.18978	6.89746	3.07499	4.82453
bta-miR-490	24.6385	25.3526	34.1168	8.23245	8.14456	15.2777
bta-miR-491	5.01757	6.58058	5.82482	8.89995	5.73444	6.07534
bta-miR-493	109.488	163.822	104.153	197.801	132.141	152.598
bta-miR-494	27.2596	54.7227	55.5438	160.088	49.1167	72.5467
bta-miR-495	25.3874	27.015	29.6788	51.1747	37.3985	38.4176
bta-miR-496	0	0	0	0	0	0.178686
bta-miR-497	171.271	199.149	161.708	201.25	145.439	250.786
bta-miR-499	67.9244	28.9546	48.5401	33.5973	50.0309	53.1592
bta-miR-500	25.013	48.2114	37.5146	98.0107	29.7526	70.3131
bta-miR-502a	3.29512	5.33374	4.09124	5.56247	2.90877	3.48438
bta-miR-502b	1.04845	2.35516	1.10949	4.11622	2.32702	1.69752
bta-miR-503-3p	13.48	30.6863	17.4051	47.0585	21.1094	28.3218
bta-miR-503-5p	100.052	252.417	116.427	413.402	97.153	198.342
bta-miR-504	77.2107	33.18	50.135	43.721	38.1465	37.8815
bta-miR-505	50.1008	55.9003	51.6606	79.7658	51.1113	48.692
bta-miR-507-3p	0.0748891	1.17758	0.485401	0.667496	1.32972	0.446716
bta-miR-507b	1.94712	3.18639	2.28832	3.89373	4.73714	1.51883
bta-miR-532	1605.77	2334.17	1776.57	2378.96	1529.85	1873.44
bta-miR-539	0.599113	0.346346	0.554744	1.33499	0.498647	0.26803
bta-miR-541	0.0748891	0.0692693	0.208029	0	0.0831078	0.26803
bta-miR-542-5p	5.39202	8.24305	5.75547	6.22996	4.15539	9.11301
bta-miR-543	20.5196	17.4559	23.1606	23.3624	20.6107	16.7072
bta-miR-544a	0	0	0	0	0.332431	0.0893432
bta-miR-545-3p	0	0.346346	0.346715	0.333748	0.249323	0.536059
bta-miR-545-5p	0.0748891	0.207808	0.277372	0	0.166216	0.26803
bta-miR-551b	2.39645	2.35516	1.59489	4.22747	2.49323	1.69752
bta-miR-574	319.252	474.425	380.693	997.239	386.285	546.423
bta-miR-582	0.973559	0.96977	1.4562	0.667496	1.49594	1.07212
bta-miR-592	60.6602	54.8613	68.0255	44.2772	55.2667	65.2205
bta-miR-6119-3p	6.2158	6.0957	7.69708	14.2399	6.3993	11.4359
bta-miR-6119-5p	45.0832	56.6623	70.0365	177.999	73.2179	84.5187
bta-miR-6120-3p	19.7707	16.7632	14.146	32.2623	11.6351	17.3326
bta-miR-6121-3p	0	0	0	0	0.166216	0
bta-miR-6123	0.524224	1.38539	1.10949	2.33624	0.74797	0.982775
bta-miR-628	1.49778	1.87027	2.49635	3.22623	1.24662	1.34015
bta-miR-6501	0.0748891	0.0692693	0	0	0	0.178686
bta-miR-6516	1.19823	0.207808	1.04015	1.22374	1.41283	0.804089
bta-miR-6517	3.07045	2.14735	4.5073	5.89621	3.90606	4.37782
bta-miR-6518	0.973559	2.07808	1.80292	1.55749	0.831078	0.536059
bta-miR-6519	0	0.207808	0.138686	0.222499	0.249323	0.446716
bta-miR-652	67.7747	70.8625	59.427	97.8994	69.4781	78.89
bta-miR-6520	2.0969	1.59319	1.66423	2.11374	1.82837	2.14424
bta-miR-6522	4.19379	1.87027	2.14963	1.89124	3.32431	2.85898
bta-miR-6523a	0.524224	0.277077	0.624087	0.778745	0.415539	0.26803
bta-miR-6524	0.898669	0.346346	0.485401	0.111249	0.415539	0.357373
bta-miR-6525	1.27311	2.00881	1.73358	1.77999	0.581754	1.16146
bta-miR-6526	0	0.0692693	0	0.111249	0	0
bta-miR-6527	0	0.0692693	0.138686	0	0	0.178686
bta-miR-6528	0	0	0.208029	0	0	0.178686
bta-miR-6529a	21.643	23.8979	18.792	25.3648	13.131	19.0301
bta-miR-6531	3.4449	0.207808	1.80292	6.22996	1.41283	1.51883
bta-miR-6533	0.449335	0.831231	0.138686	0.778745	0.332431	1.51883
bta-miR-6534	0.0748891	0	0	0	0.166216	0
bta-miR-6535	0.149778	0.207808	0.277372	0.111249	0	0
bta-miR-6536	0.524224	0.831231	0.970803	1.11249	0.581754	1.2508
bta-miR-654	6.66513	8.17378	5.33941	5.33997	5.90065	7.59417
bta-miR-655	4.56824	3.11712	4.0219	5.33997	6.48241	5.53928
bta-miR-656	0.224667	0.0692693	0.485401	0.889995	0	0.178686
bta-miR-660	436.154	661.591	492.058	898.895	422.187	512.026
bta-miR-664b	4.19379	2.56296	4.0219	2.11374	4.3216	4.19913
bta-miR-665	0.898669	1.38539	1.04015	2.44749	2.07769	2.50161
bta-miR-668-3p	0.224667	0.0692693	0	0.111249	0	0.0893432
bta-miR-671	2.99556	5.74935	5.68613	16.6874	6.3993	6.25402
bta-miR-677	1.348	5.88789	1.87226	3.33748	1.41283	1.69752
bta-miR-6775	0	0.0692693	0.138686	0.111249	0.0831078	0.446716
bta-miR-7	89.6423	200.188	223.215	543.675	153.666	157.959
bta-miR-708	146.109	79.729	175.438	174.773	238.187	128.297
bta-miR-7180	3.74446	3.04785	3.74452	7.00871	2.65945	3.12701
bta-miR-744	21.2685	28.7468	18.1679	23.6961	17.3695	14.9203
bta-miR-758	0	0.692693	0.554744	0.889995	1.0804	1.51883
bta-miR-767	11.2334	7.82743	7.83576	14.1287	12.7155	8.75563
bta-miR-769	29.9556	57.4935	34.3942	85.4395	46.6235	43.5995
bta-miR-7857-3p	2.7709	2.21662	2.77372	4.78372	0.74797	0.982775
bta-miR-7857-5p	0.748891	0.623424	0.485401	0.778745	0.332431	0.178686
bta-miR-7858	0	0	0	0.222499	0	0
bta-miR-7859	3.59468	2.90931	4.92336	5.78496	2.24391	4.5565
bta-miR-7860	0	0.0692693	0.208029	0.444997	0	0
bta-miR-7861	0.149778	0	0.346715	0	0	0
bta-miR-7862	2.62112	1.93954	0.90146	2.11374	1.32972	0.536059
bta-miR-7863	0	0	0.138686	0	0	0.178686
bta-miR-8549	0.0748891	0	0.208029	0.111249	0.0831078	0
bta-miR-8550	0.0748891	0.0692693	0.069343	0	0	0
bta-miR-873	3.37001	6.37277	1.87226	4.22747	2.57634	2.14424
bta-miR-874	16.7752	15.1007	15.9489	22.8061	18.533	17.2432
bta-miR-876	0.0748891	0.346346	0.069343	0.444997	0	0.178686
bta-miR-877	6.2158	7.82743	5.54744	8.00995	3.98917	6.43271
bta-miR-885	0.299556	0.96977	0.416058	0.111249	0.74797	0.536059
bta-miR-9-3p	1.64756	0.692693	1.04015	0.667496	1.66216	2.32292
bta-miR-9-5p	94.1356	40.8689	66.4306	56.1809	98.5658	141.877
bta-miR-92a	825.802	1432.35	926.839	1478.39	838.391	719.123
bta-miR-92b	67.0258	64.6975	57	91.3357	101.225	59.9493
bta-miR-93	204.972	370.175	278.69	721.341	280.156	342.363
bta-miR-95	35.6472	40.1069	42.7153	38.826	45.2937	58.1624
bta-miR-96	4.19379	4.5025	2.14963	9.23369	1.49594	0.357373
bta-miR-98	563.915	457.039	545.66	842.38	603.362	611.912
bta-miR-9851	0.898669	0.346346	0.277372	0.333748	0.74797	0.357373
bta-miR-99a-3p	92.4881	123.161	131.682	162.313	148.929	153.67
bta-miR-99a-5p	315716	292229	302904	231471	318291	256234
bta-miR-99b	1560.76	1737.2	1740.37	2010.83	1746.34	2109.66
novel_miR_1	0.374446	0.761962	0.90146	1.55749	0.249323	0.446716
novel_miR_10	0.524224	1.24685	0.970803	0.778745	0.914185	1.42949
novel_miR_100	0	0.554154	0.416058	0	0.332431	0.0893432
novel_miR_101	0.224667	0.138539	0.069343	0.222499	0.0831078	0.0893432
novel_miR_102	0	0	0.069343	0.444997	0.332431	0.714746
novel_miR_103	0.149778	0.207808	0.277372	0.111249	0	0
novel_miR_104	0.0748891	0.0692693	0	0	0.332431	0
novel_miR_105	0	0	0	0.778745	0	0
novel_miR_106	0.0748891	0.415616	0.277372	0.111249	0.166216	0
novel_miR_107	0	0.207808	0	0	0.166216	0.0893432
novel_miR_109	0.599113	0.831231	0.69343	0.667496	0.831078	0.893432
novel_miR_11	0.299556	0.0692693	0.138686	0.222499	0.0831078	0
novel_miR_110	7.71358	12.8148	11.1642	10.1237	8.31078	9.47038
novel_miR_111	1.04845	1.52392	1.04015	0.778745	0.831078	0.446716
novel_miR_112	0.149778	0.0692693	0.138686	0.111249	0.166216	0.178686
novel_miR_113	0.973559	0.346346	0.416058	0.667496	1.57905	0.178686
novel_miR_114	2.39645	2.56296	2.77372	1.66874	3.57363	1.87621
novel_miR_115	0.0748891	0.484885	0.346715	0.111249	0.249323	0.357373
novel_miR_116	0.449335	0.346346	0.416058	0.444997	0.498647	0.178686
novel_miR_117	0.149778	0	0.277372	0.556247	0.249323	0.357373
novel_miR_118	0.224667	1.31612	0.138686	1.22374	0.415539	0.982775
novel_miR_119	1.12334	0.554154	0.346715	1.44624	0.664862	0.357373
novel_miR_12	0.0748891	0	0.069343	0	0	0.0893432
novel_miR_120	0.299556	0.138539	0.208029	0.222499	0.0831078	0
novel_miR_121	0	0.484885	0	0	0	0.446716
novel_miR_122	0.599113	0.346346	0.069343	0.556247	0.0831078	0.357373
novel_miR_123	0	0.0692693	0	0	0	0
novel_miR_124	0	0	0.485401	0	0	0
novel_miR_125	0.149778	0.0692693	0	0	0	0.0893432
novel_miR_126	0.299556	0.207808	0.346715	0.667496	0.166216	0.0893432
novel_miR_127	0.973559	0.138539	0.762773	0.778745	0.498647	1.07212
novel_miR_128	0	0.0692693	0	0	0.166216	0
novel_miR_129	0.224667	0.0692693	0	0.222499	0.166216	0
novel_miR_13	0.374446	0.415616	0.762773	0.556247	0	0.714746
novel_miR_130	0.748891	1.52392	0.554744	0.556247	0.415539	1.07212
novel_miR_131	0.149778	0.0692693	0.069343	0.444997	0.332431	0.0893432
novel_miR_132	0.674002	0.96977	0.485401	1.22374	0.664862	1.16146
novel_miR_133	3.29512	7.20401	2.98175	8.3437	4.15539	5.71796
novel_miR_134	0.299556	0.207808	0.069343	0	0	0
novel_miR_135	0	0.138539	0	0.111249	0	0.178686
novel_miR_136	0.374446	0.415616	0.346715	1.44624	0.581754	0.714746
novel_miR_137	0	0.0692693	0.069343	0.111249	0.166216	0.446716
novel_miR_138	0.299556	0.415616	0.346715	0.556247	0.166216	0.26803
novel_miR_139	0.149778	0.484885	0.138686	0	0	0
novel_miR_14	1.42289	0.207808	0.346715	0.333748	0.249323	0.625402
novel_miR_140	0	0.138539	0	0.667496	0.249323	0.0893432
novel_miR_142	0.299556	0.484885	0.069343	0.333748	0.415539	0
novel_miR_143	0	0	0	0.333748	0	0
novel_miR_144	0	0	0.138686	0.333748	0.166216	0.0893432
novel_miR_145	0	0.207808	0.069343	0.111249	0	0.178686
novel_miR_146	0.524224	0.623424	0.416058	0.222499	0.0831078	0.0893432
novel_miR_148	3.14534	3.04785	2.70438	6.00746	2.49323	3.75241
novel_miR_15	0.224667	0.0692693	0.208029	0.222499	0.0831078	0
novel_miR_150	5.01757	9.21282	8.32117	8.00995	5.81754	5.53928
novel_miR_151	0	0	0	0.778745	0	0
novel_miR_152	0.149778	0.415616	0.346715	0.111249	0.332431	0.714746
novel_miR_153	0.0748891	0.277077	0.277372	0.333748	0.249323	0.536059
novel_miR_154	0	0.138539	0.277372	0.222499	0.0831078	0.178686
novel_miR_155	0.374446	0.277077	0.485401	0.778745	0.0831078	0.893432
novel_miR_156	0.149778	0.277077	0.346715	1.11249	0.498647	0.536059
novel_miR_157	2.84579	2.42443	0.832117	1.77999	0.664862	0.536059
novel_miR_158	0.898669	1.03904	0.69343	1.33499	1.57905	1.07212
novel_miR_159	0.0748891	0.0692693	0	0.111249	0	0.26803
novel_miR_16	9.21136	9.55916	7.14233	7.23121	5.73444	14.5629
novel_miR_160	7.11447	11.6372	9.43065	23.1399	13.9621	9.73841
novel_miR_161	0.224667	0.138539	0.069343	0.111249	0.0831078	0
novel_miR_162	0	0.277077	0.208029	0.111249	0.332431	0.26803
novel_miR_163	0.599113	0.96977	0.832117	1.22374	0.0831078	0.446716
novel_miR_164	0.0748891	0.0692693	0	0	0	0.0893432
novel_miR_165	2.02201	0.554154	0.624087	1.66874	1.24662	0.804089
novel_miR_166	1.94712	3.25566	2.49635	6.89746	4.2385	3.03767
novel_miR_167	0	0.0692693	0	0	0	0
novel_miR_168	3.22023	2.97858	1.73358	2.00249	1.99459	1.42949
novel_miR_169	0.224667	0.0692693	0.208029	0.778745	0.498647	0
novel_miR_17	0.299556	1.24685	1.17883	0.889995	1.66216	0.625402
novel_miR_170	0.149778	0.207808	0.138686	0.111249	0.0831078	0.0893432
novel_miR_171	0	0.207808	0	0.111249	0	0.26803
novel_miR_172	0	0	0	0	0	0.0893432
novel_miR_173	0.0748891	0.0692693	0.138686	0.111249	0.166216	0.357373
novel_miR_174	0	0.0692693	0.485401	0	0.0831078	0
novel_miR_175	6.44046	6.44204	4.36861	4.78372	4.57093	5.89665
novel_miR_176	1.42289	0.692693	0.485401	0.111249	0.249323	0.357373
novel_miR_178	0	0.346346	0.208029	0	0.166216	0
novel_miR_179	0.224667	0.138539	0.277372	0.111249	0.0831078	0.625402
novel_miR_18	0	0.0692693	0	0.333748	0.249323	0.536059
novel_miR_180	13.48	14.8929	10.4015	23.6961	10.3054	16.5285
novel_miR_181	6.81491	11.845	5.4781	6.22996	10.3885	6.87943
novel_miR_182	0.149778	0.138539	0	1.11249	0	0
novel_miR_183	0.224667	0.346346	0.138686	0.222499	0	0.178686
novel_miR_184	1.64756	1.73173	0.624087	1.55749	0.831078	0.625402
novel_miR_185	0	0.207808	0	0	0.166216	0
novel_miR_186	0	0.207808	0.208029	0	0	0.446716
novel_miR_187	29.2068	55.2769	41.1204	94.7844	15.3749	156.172
novel_miR_188	1.04845	0.277077	0	0.444997	0	0.0893432
novel_miR_189	0	0	0.069343	0.111249	0	0.0893432
novel_miR_19	2.92068	2.7015	2.49635	2.00249	2.1608	1.34015
novel_miR_190	2.32156	2.14735	0.762773	2.66998	3.1581	2.41227
novel_miR_191	0.0748891	0.0692693	0	0	0	0
novel_miR_193	0	0.138539	0.069343	0.222499	0.0831078	0
novel_miR_194	0.224667	0.0692693	0.208029	0.222499	0.0831078	0.178686
novel_miR_195	0.82378	0.138539	0.138686	0	0	0.0893432
novel_miR_196	0	0.138539	0	0.222499	0.0831078	0
novel_miR_197	0.224667	0.0692693	0.138686	0.222499	0.166216	0
novel_miR_198	0	0.0692693	0	0.222499	0	0
novel_miR_199	0.299556	0.0692693	0.346715	0.556247	0.332431	0.178686
novel_miR_2	0.224667	0.484885	0.069343	0.333748	0.664862	0.26803
novel_miR_20	0.149778	0.96977	0.624087	1.33499	0.831078	1.07212
novel_miR_200	0.599113	0.484885	0.416058	0.444997	0.332431	0.893432
novel_miR_202	0.224667	0.0692693	0	0.222499	0.249323	0.536059
novel_miR_203	0	0	0	0.778745	0	0
novel_miR_204	0.299556	0.207808	0.346715	0.444997	0.0831078	0.26803
novel_miR_205	0	0.346346	0.416058	0.222499	0.0831078	0.26803
novel_miR_206	0.0748891	0	0.069343	0	0.249323	0.0893432
novel_miR_207	1.12334	5.54154	2.63504	4.22747	1.91148	1.34015
novel_miR_208	0.374446	0.138539	0.277372	0.333748	0.0831078	0
novel_miR_209	0.599113	0.96977	0.416058	1.00124	0.664862	0.625402
novel_miR_21	0	0.554154	0.277372	3.22623	0.166216	0.26803
novel_miR_210	0.374446	0.0692693	0.277372	0.444997	0.0831078	0.178686
novel_miR_211	0	0.277077	0.208029	0.111249	0	0
novel_miR_212	0.0748891	0.138539	0.069343	0	0.0831078	0
novel_miR_214	2.99556	0.96977	1.17883	1.77999	1.57905	0.982775
novel_miR_215	71.3693	74.7416	62.2007	66.0821	133.139	101.136
novel_miR_217	0.0748891	0	0.208029	0	0.166216	0
novel_miR_218	0.374446	0.623424	0.069343	0.222499	0.0831078	0.0893432
novel_miR_22	0	0.346346	0.069343	0	0.0831078	0.178686
novel_miR_222	0.0748891	0.277077	0.277372	0.667496	0.914185	0.625402
novel_miR_223	0.82378	0.207808	0.208029	0.778745	0.166216	0.536059
novel_miR_224	0	0.0692693	0	0.222499	0	0
novel_miR_225	1.12334	5.88789	0.138686	2.00249	1.49594	0.0893432
novel_miR_227	1.19823	0.554154	0.346715	0.444997	0.166216	0.804089
novel_miR_228	1.04845	2.00881	1.38686	4.11622	2.07769	1.16146
novel_miR_229	0.449335	0.0692693	0	0	0	0
novel_miR_23	0.299556	0.277077	0.138686	0.889995	0.166216	0.357373
novel_miR_230	0	0.207808	0	0	0.166216	0
novel_miR_231	0	0.0692693	0.277372	0.111249	0.249323	0.0893432
novel_miR_232	0.674002	1.52392	0.277372	1.55749	0.831078	1.2508
novel_miR_233	0.149778	0.277077	0	0.111249	0	0.625402
novel_miR_234	0.973559	1.66246	0	0.444997	0.581754	0.893432
novel_miR_235	0	0.138539	0.138686	0.444997	0	0.357373
novel_miR_236	0.0748891	0.207808	0.346715	0.111249	0	0
novel_miR_237	0.224667	0.346346	0.346715	0.111249	0.664862	0.26803
novel_miR_238	0.0748891	0.0692693	0.208029	0	0.249323	0.178686
novel_miR_239	0.149778	0.207808	0	0	0.0831078	0
novel_miR_24	0.0748891	0.207808	0.485401	0.111249	0.0831078	0.178686
novel_miR_240	0	0.277077	0	0.444997	0	0
novel_miR_242	0.0748891	0	0	0.111249	0	0
novel_miR_244	0.149778	0.207808	0.069343	0.111249	0	0.0893432
novel_miR_246	0	0.0692693	0.138686	0	0	0.0893432
novel_miR_247	16.9998	26.7379	14.354	32.5961	18.7824	25.6415
novel_miR_248	0	0.138539	0.277372	0	0.0831078	0.0893432
novel_miR_25	0.0748891	0.415616	0.138686	0.333748	0.166216	0.357373
novel_miR_250	0	0	0	0.333748	0	0
novel_miR_251	0.224667	0.207808	0.069343	0.222499	0.0831078	0.178686
novel_miR_252	0.149778	0.277077	0	0.222499	0	0.0893432
novel_miR_253	682.465	716.66	472.018	875.643	572.031	584.93
novel_miR_254	3.14534	3.25566	2.70438	6.00746	2.49323	3.75241
novel_miR_255	0.0748891	0	0.416058	0.111249	0.0831078	0.0893432
novel_miR_256	0	0.0692693	0.069343	0	0.0831078	0
novel_miR_257	0.149778	0	0.416058	0	0.0831078	0.357373
novel_miR_258	0	0.0692693	0	0	0	0
novel_miR_26	0.0748891	0.0692693	0.138686	0.111249	0	0.178686
novel_miR_260	0.0748891	0.831231	0.554744	1.89124	0.415539	0.446716
novel_miR_261	0.0748891	0.0692693	0.138686	0	0	0
novel_miR_262	0	0.346346	0.138686	0	0.166216	0
novel_miR_263	0.299556	0.415616	0.346715	0.556247	0.166216	0.26803
novel_miR_264	3.66957	3.3942	3.46715	1.66874	3.40742	5.98599
novel_miR_265	0.149778	0	0	0.556247	0.0831078	0
novel_miR_267	7.63869	2.49369	5.68613	2.11374	7.31348	10.0064
novel_miR_268	0.299556	0.138539	0.346715	0.111249	0.0831078	0
novel_miR_27	0.599113	0.0692693	0.554744	0	0	0.0893432
novel_miR_270	13.1805	13.5768	10.2628	15.0187	11.1364	10.5425
novel_miR_271	0.898669	0.900501	0.346715	0.444997	1.32972	0.536059
novel_miR_272	0.0748891	0.207808	0.069343	0.444997	0.0831078	0
novel_miR_273	0	0.692693	0.277372	0.333748	0.0831078	0
novel_miR_274	1.57267	1.801	1.73358	2.66998	1.66216	1.78686
novel_miR_275	0	0.96977	1.4562	0.667496	0.0831078	0.26803
novel_miR_276	0.524224	0.138539	0	0.667496	0.332431	0.446716
novel_miR_277	0.374446	0.554154	0.485401	1.33499	0.664862	0.625402
novel_miR_278	0.224667	0.138539	0.277372	0	0.166216	0.714746
novel_miR_279	0.224667	0.415616	0.277372	0.111249	0.166216	0.714746
novel_miR_28	0.149778	0.207808	0.069343	0.556247	0.0831078	0.357373
novel_miR_280	0.149778	0.484885	0.346715	0.111249	0.166216	0.625402
novel_miR_281	0	0.484885	0.069343	0	0.0831078	0.178686
novel_miR_282	0	0	0.138686	0	0	0.178686
novel_miR_283	0.149778	0.277077	0.138686	0	0.166216	0
novel_miR_284	0.224667	0.0692693	0.138686	0	0.0831078	0.178686
novel_miR_285	0.299556	0.138539	0.346715	0.667496	0.166216	0.0893432
novel_miR_286	0.748891	0.554154	0.485401	0.889995	0.332431	0.26803
novel_miR_287	0.224667	0.415616	0.346715	0.444997	0.166216	0.893432
novel_miR_288	5.31713	4.2947	6.31022	3.89373	4.15539	5.71796
novel_miR_289	0	0.0692693	0.069343	0.111249	0.0831078	0.0893432
novel_miR_29	0.0748891	0	0	0.111249	0	0
novel_miR_291	0.0748891	0.138539	0.138686	0	0	0
novel_miR_292	0.299556	0.0692693	0	0.111249	0.415539	0.536059
novel_miR_293	0.599113	0.554154	0.208029	0.444997	0.831078	0.804089
novel_miR_294	0	0.138539	0	0.111249	0.166216	0.178686
novel_miR_295	0	1.45466	0	0	0	0
novel_miR_296	0	0.207808	0.208029	0	0	0.357373
novel_miR_297	0	0.346346	0	0.222499	0	0.0893432
novel_miR_298	0.599113	0.831231	0.554744	0.111249	0.498647	0.625402
novel_miR_299	0	0.207808	0	0.111249	0	0.26803
novel_miR_3	0.149778	0.207808	0	0.222499	0.166216	0.0893432
novel_miR_30	0.599113	0.207808	0.138686	0	0.415539	0.26803
novel_miR_300	0.0748891	0	0.069343	0	0	0.0893432
novel_miR_301	0	0.0692693	0	0.111249	0.0831078	0
novel_miR_302	0	0.138539	0.138686	0.111249	0.166216	0.178686
novel_miR_303	0.224667	0.346346	0.346715	0	0.166216	0.178686
novel_miR_304	0.524224	0.484885	0.277372	0.111249	0.664862	0.0893432
novel_miR_305	1.94712	3.11712	2.14963	6.67496	4.2385	3.03767
novel_miR_307	0	0.207808	0	0	0.166216	0.0893432
novel_miR_308	0.674002	0.346346	0	0	0	0.178686
novel_miR_309	0.149778	0.346346	0.138686	0.333748	0.332431	0
novel_miR_31	0.149778	0.0692693	0.069343	0	0.166216	0
novel_miR_310	1.19823	2.35516	0.485401	1.55749	0.0831078	0
novel_miR_311	0.674002	0.207808	0.277372	0.333748	0.498647	0.357373
novel_miR_313	0.149778	0.0692693	0.069343	0.333748	0.166216	0.0893432
novel_miR_314	0.299556	0.346346	0.138686	0.667496	0.415539	0.0893432
novel_miR_315	0.524224	1.31612	1.52555	0.778745	0.831078	0.714746
novel_miR_316	54.7439	22.2354	40.4963	10.4574	58.5079	35.2906
novel_miR_317	1.12334	1.38539	1.24817	0.778745	0.914185	1.69752
novel_miR_318	3.96912	4.71031	3.46715	4.89497	2.90877	3.12701
novel_miR_319	0.299556	2.56296	1.10949	4.78372	0.831078	0.446716
novel_miR_32	0.524224	0.415616	0.762773	0.556247	0.997293	0.625402
novel_miR_320	0.299556	0.346346	0.069343	0.222499	0.166216	0.26803
novel_miR_321	0.149778	0.0692693	0	0	0	0.0893432
novel_miR_322	0.0748891	0.346346	0.416058	0.333748	0.332431	0.714746
novel_miR_323	0.0748891	0.346346	0	0	0	0
novel_miR_324	0.374446	0.277077	0.624087	1.33499	0.166216	0.446716
novel_miR_325	0.224667	0.138539	1.04015	0	0	0
novel_miR_326	0.149778	0.207808	0	0	0	0
novel_miR_328	0	0.207808	0.208029	0.222499	0.0831078	0
novel_miR_329	1.19823	2.42443	1.10949	3.33748	1.24662	0.714746
novel_miR_33	4.7929	3.602	3.39781	7.56495	11.3858	3.39504
novel_miR_330	0.299556	0.346346	0	0	0	0
novel_miR_331	2.47134	1.93954	1.87226	5.78496	1.99459	0.982775
novel_miR_332	0.0748891	0.207808	0.277372	0.111249	0	0
novel_miR_333	0.0748891	0.277077	0.069343	0.667496	0	0.178686
novel_miR_334	0.0748891	0.138539	0.069343	0.111249	0.0831078	0.26803
novel_miR_335	0.898669	0.0692693	0.069343	0.444997	0.166216	0
novel_miR_336	0.224667	0.484885	0.346715	0.667496	0.581754	0.0893432
novel_miR_337	0.374446	0.138539	0.208029	0	0	0
novel_miR_338	0	0.0692693	0.416058	0.333748	0.0831078	0.178686
novel_miR_339	1.27311	0.96977	0.69343	1.00124	0.249323	0.357373
novel_miR_34	0.449335	0.692693	0.416058	0.778745	0.498647	0.357373
novel_miR_340	0	0.0692693	0	0.111249	0.0831078	0
novel_miR_341	0.374446	0.277077	0.208029	0	0.332431	0.0893432
novel_miR_342	0.299556	0.415616	0.138686	0.778745	0.664862	0.446716
novel_miR_343	0.0748891	0.138539	0.624087	0.889995	0	0.178686
novel_miR_344	0.524224	0.138539	0.138686	0.222499	0	0.178686
novel_miR_345	0.374446	0.484885	0.416058	0.778745	0.498647	0.178686
novel_miR_346	0.224667	0.0692693	0.208029	0.222499	0.0831078	0.178686
novel_miR_347	1.04845	0.415616	0.416058	0.444997	0.166216	0
novel_miR_348	0.374446	1.10831	1.24817	1.33499	2.57634	1.16146
novel_miR_349	1.42289	2.00881	0.208029	1.44624	0.581754	0.625402
novel_miR_35	0	0.415616	0	0.111249	0.0831078	0
novel_miR_350	48.7528	53.4759	26.6971	59.8521	468.894	55.4821
novel_miR_351	0	0.484885	0.138686	3.11498	0.581754	0.357373
novel_miR_352	0.0748891	0	0.069343	0	0.166216	0
novel_miR_353	0.149778	0.761962	0.138686	0.333748	0.0831078	0.804089
novel_miR_354	1.64756	5.95716	6.10219	13.2387	3.98917	5.80731
novel_miR_355	0.224667	0.0692693	0.138686	0	0.0831078	0.178686
novel_miR_357	0.0748891	0.0692693	0.277372	0.111249	0.0831078	0
novel_miR_358	1.64756	1.45466	2.49635	2.66998	1.74526	2.6803
novel_miR_359	0.374446	0.761962	0.69343	1.66874	0.249323	0.446716
novel_miR_36	2.7709	2.00881	1.73358	2.11374	1.16351	1.34015
novel_miR_360	3.07045	2.84004	2.91241	2.55873	2.1608	1.51883
novel_miR_361	0	0	0.762773	0.111249	0.166216	0.26803
novel_miR_362	0.0748891	0.207808	0.208029	0	0	0.0893432
novel_miR_363	3.29512	2.84004	2.49635	3.00373	2.07769	1.87621
novel_miR_364	0	0.346346	0	0.111249	0.0831078	0.536059
novel_miR_365	0	0.346346	0	0	0	0.26803
novel_miR_366	0.224667	0.0692693	0	0.333748	0	0.0893432
novel_miR_367	26.8103	20.0188	13.8686	17.6886	10.6378	17.2432
novel_miR_368	0.149778	0.207808	0.069343	0	0	0.0893432
novel_miR_369	2.54623	2.21662	4.22993	7.34246	1.41283	2.14424
novel_miR_37	1.04845	0.415616	0.970803	0.667496	0.415539	0.0893432
novel_miR_370	0.299556	0.0692693	0.624087	0	0.0831078	0.26803
novel_miR_371	0.299556	0.138539	0	0.111249	0.0831078	0.357373
novel_miR_372	0	0.207808	0	0	0	0.178686
novel_miR_373	0.0748891	0	0.277372	0	0.166216	0.178686
novel_miR_374	0.149778	0.0692693	0.208029	0.333748	0.332431	0.178686
novel_miR_375	0.149778	1.52392	0.138686	0.889995	0.997293	0.0893432
novel_miR_376	1.87223	1.73173	1.24817	2.00249	1.0804	2.14424
novel_miR_377	0.224667	0.207808	0.138686	0.111249	0.332431	0.178686
novel_miR_378	0	0.277077	0.208029	0.111249	0.166216	0.357373
novel_miR_379	0.299556	0.138539	0	0	0.0831078	0
novel_miR_38	0	0	0	0.111249	0.0831078	0.357373
novel_miR_380	0.149778	0.0692693	0.138686	0	0.166216	0.26803
novel_miR_381	0.449335	0.415616	0.554744	0.333748	0.498647	0.0893432
novel_miR_382	0.149778	0.346346	0.138686	0.333748	0.332431	0.0893432
novel_miR_383	1.42289	1.66246	2.21898	1.77999	1.49594	1.34015
novel_miR_384	0.149778	0.346346	0.138686	0.333748	0.332431	0.0893432
novel_miR_385	0.224667	0.207808	0	0.222499	0.166216	0
novel_miR_386	1.19823	0.415616	0.138686	0.889995	0.0831078	0.536059
novel_miR_387	0.674002	0.554154	0.90146	0.444997	0.581754	0.446716
novel_miR_388	0.0748891	0.207808	0.069343	0.444997	0.166216	0.0893432
novel_miR_389	0.224667	0.0692693	0.138686	0.222499	0.166216	0
novel_miR_39	0.748891	0	0.138686	0	0	0
novel_miR_390	0.374446	0	0	0.222499	0.0831078	0
novel_miR_391	14.9029	12.1914	5.9635	7.4537	4.82025	8.84498
novel_miR_392	0	0.138539	0	0.556247	0	0
novel_miR_393	0.0748891	0.0692693	0	0	0	0
novel_miR_394	7.78847	12.607	6.03284	6.89746	10.9702	7.77286
novel_miR_395	0.524224	0.415616	0.762773	0.556247	0.997293	0.625402
novel_miR_396	0	0.138539	0	0.111249	0	0
novel_miR_397	0	0.277077	0.138686	0.222499	0	0
novel_miR_398	2.32156	20.573	1.10949	6.67496	4.98647	0.714746
novel_miR_399	0.149778	0.207808	0	0.222499	0	0
novel_miR_4	0	0.277077	0.208029	0.556247	0	0
novel_miR_40	0.0748891	0.0692693	0	0	0	0
novel_miR_400	0.149778	0	0.138686	0.333748	0.0831078	0
novel_miR_401	0.299556	0.138539	0.277372	0.222499	0.166216	0
novel_miR_402	0.0748891	0.207808	0.485401	0.111249	0.0831078	0.178686
novel_miR_403	0.0748891	0	0	0.333748	0	0.0893432
novel_miR_404	0.299556	0.623424	0.208029	0.667496	0.498647	0.446716
novel_miR_405	0	0	0	0	0.166216	0
novel_miR_406	0.0748891	0.277077	0	0.222499	0.166216	0.178686
novel_miR_408	5.01757	9.21282	8.32117	8.00995	5.81754	5.53928
novel_miR_409	0	0	0.069343	0.778745	0	0.26803
novel_miR_410	0.149778	0.415616	0.554744	0.556247	0.249323	0.26803
novel_miR_411	1.19823	0	0.277372	0.333748	0.332431	0.0893432
novel_miR_412	0.748891	0.346346	0.277372	0.556247	0.166216	0.0893432
novel_miR_413	0.0748891	0.346346	0.138686	0	0.0831078	0.0893432
novel_miR_414	0	0	0.138686	0	0.74797	0.446716
novel_miR_415	0	0.138539	0.138686	0.222499	0.0831078	0
novel_miR_416	0.149778	0.138539	0	0	0.0831078	0
novel_miR_417	0	0	0	0	0.166216	0
novel_miR_418	0	0	0.138686	0	0	0.178686
novel_miR_419	0	0.0692693	0.069343	0	0.0831078	0
novel_miR_42	0	0	0.554744	0	0.0831078	0
novel_miR_420	0.224667	0.346346	0.485401	0.222499	0.0831078	0.0893432
novel_miR_421	0.599113	0.415616	0.832117	1.22374	0.74797	1.51883
novel_miR_422	0.0748891	0	0.069343	0.333748	0.166216	0.178686
novel_miR_423	0	0.207808	0.277372	0.333748	0.249323	0.0893432
novel_miR_424	0	0	0	0.333748	0.0831078	0.357373
novel_miR_425	0.748891	1.10831	1.04015	0.889995	0.415539	1.16146
novel_miR_426	0.0748891	0.207808	0.069343	0.556247	0	0
novel_miR_427	0.224667	0.138539	0.069343	0	0.0831078	0.0893432
novel_miR_428	4.1189	10.3904	13.6606	40.0498	4.90336	9.91709
novel_miR_429	0	0	0.069343	0.111249	0	0.26803
novel_miR_43	0.149778	0.415616	0.208029	0.333748	0	0.0893432
novel_miR_430	23.3654	10.2519	8.45985	15.0187	8.97564	28.2324
novel_miR_431	0	0.207808	0	0.111249	0.166216	0.178686
novel_miR_432	0	0.207808	0	0.222499	0	0.26803
novel_miR_433	0.299556	0.138539	0.069343	0.111249	0.166216	0
novel_miR_434	0	0.554154	0.138686	0.111249	0	0.536059
novel_miR_435	0.0748891	0	0.069343	0	0.166216	0
novel_miR_436	0.524224	1.31612	1.04015	2.66998	0.831078	1.96555
novel_miR_437	0.299556	0.138539	0.416058	0.111249	0	0.0893432
novel_miR_438	0.524224	0.623424	0.277372	0.667496	0.166216	0.26803
novel_miR_439	0.748891	1.24685	0.485401	0.667496	0.74797	0.804089
novel_miR_44	0.299556	0.692693	0.485401	1.77999	0.498647	0.357373
novel_miR_45	6.44046	6.44204	4.36861	4.78372	4.57093	5.89665
novel_miR_46	0.524224	0.900501	0.554744	0	0.0831078	0
novel_miR_47	0.449335	0.692693	0.485401	0.333748	0.249323	0.0893432
novel_miR_49	1.12334	2.21662	0.485401	0.889995	0.166216	0.893432
novel_miR_5	0.973559	1.24685	1.17883	1.66874	1.16351	0.357373
novel_miR_50	0	0.207808	0	0.111249	0	0.26803
novel_miR_51	0.599113	0.277077	0.624087	0.556247	0.166216	0.178686
novel_miR_52	0.0748891	0	0.069343	0.333748	0	0.178686
novel_miR_53	0	0	0.138686	0.778745	0.166216	0
novel_miR_54	0	0.138539	0.138686	0.111249	0.0831078	0
novel_miR_55	0.149778	0.277077	0.138686	0.111249	0.166216	0.178686
novel_miR_56	0.0748891	0.138539	0.069343	0.111249	0.0831078	0.26803
novel_miR_57	0	0	0	0.333748	0	0
novel_miR_59	4.41846	4.15616	4.78467	4.33872	7.81213	5.98599
novel_miR_6	0.299556	0.0692693	0	0.222499	0	0.0893432
novel_miR_60	65.528	91.3662	74.1277	93.8944	83.4402	70.6705
novel_miR_61	0	0.0692693	0.138686	0.444997	0	0.0893432
novel_miR_62	0.149778	0.207808	0.069343	0.556247	0.0831078	0.26803
novel_miR_63	1.72245	2.00881	1.59489	1.89124	2.41013	1.42949
novel_miR_64	0.299556	0.138539	0.069343	0.444997	0.0831078	0
novel_miR_65	0.224667	0.346346	0.346715	0.111249	0.664862	0.26803
novel_miR_67	0	0.0692693	0.208029	0.111249	0.0831078	0.0893432
novel_miR_7	0.149778	0.761962	0.554744	1.00124	0.249323	0.536059
novel_miR_70	0	0	0.138686	0.111249	0	0
novel_miR_71	0.374446	0.207808	0	0	0	0
novel_miR_72	0.149778	0	0	0.111249	0.166216	0.178686
novel_miR_74	0	0.761962	0.069343	0.222499	0.166216	0.0893432
novel_miR_75	0.82378	0	0	0	0.0831078	0
novel_miR_76	0.149778	0.207808	0	0	0	0
novel_miR_77	0.374446	0.0692693	0.277372	0.444997	0.0831078	0.178686
novel_miR_78	0	0.207808	0	0.111249	0	0.26803
novel_miR_79	0.149778	0.0692693	0	0	0.415539	0.178686
novel_miR_8	0	0.207808	0	0.222499	0.166216	0.178686
novel_miR_80	0.449335	0	0.416058	0	0	0.357373
novel_miR_81	0.599113	0.484885	0.416058	0.444997	0.332431	0.893432
novel_miR_82	0	0	0.138686	0.111249	0	0
novel_miR_83	0.224667	0.346346	0.485401	0.222499	0.0831078	0.0893432
novel_miR_85	0.149778	0.0692693	0	0.222499	0.249323	0.0893432
novel_miR_86	0	0	0.069343	0.111249	0	0.0893432
novel_miR_87	0.149778	0.207808	0.069343	0	0	0.0893432
novel_miR_88	0.224667	0.346346	0.277372	0.111249	0.415539	0.0893432
novel_miR_89	0.374446	0.415616	0.069343	0.444997	0.0831078	0.357373
novel_miR_9	0.299556	0.277077	0.346715	0.333748	0.0831078	0.26803
novel_miR_90	2.69601	5.403	3.12044	4.33872	4.15539	4.28847
novel_miR_91	0.599113	0.346346	0.069343	0.444997	0.0831078	0.26803
novel_miR_92	0.374446	0.277077	0.416058	4.11622	5.90065	5.1819
novel_miR_93	0.0748891	0.623424	0.069343	0	0	0.0893432
novel_miR_94	0.299556	0.277077	0.485401	0	0	0.357373
novel_miR_95	0.299556	0	0	0.333748	0.0831078	0.178686
novel_miR_96	42.3872	74.8108	54.2263	55.5134	0	48.3347
novel_miR_97	0.674002	0	0.069343	0.111249	0.498647	0.178686
novel_miR_98	2.92068	7.41181	7.21168	8.23245	12.9648	9.91709
