# Supplementary material for: Effect of Concentrate Supplementation on the Expression Profile of miRNA in the Ovaries of Yak during Non-Breeding Season
Source: Animals (Basel). 2020 Sep 11;10(9):1640. doi: 10.3390/ani10091640 (PMC7552198; doi:10.3390/ani10091640)
Supplement: Supplementary file 1 [file animals-10-01640-s001.zip › animals-913080 - supplementary tables-final/Supplementary TableS4.xlsx]

## Sheet: topGO,MF
Table S4. Enrichment of differentially expressed miRNAs by topGO
ID	Description	GeneRatio	BgRatio	enrich_factor	pvalue
GO:0003779	actin binding	0.0223	0.0157	1.42	0.000101355
GO:0000146	microfilament motor activity	0.0045	0.002	2.22	0.000139923
GO:0003774	motor activity	0.0064	0.0034	1.9	0.000219455
GO:0005089	Rho guanyl-nucleotide exchange factor activity	0.0078	0.0044	1.78	0.000222942
GO:0005523	tropomyosin binding	0.005	0.0025	2.04	0.000306633
GO:0005509	calcium ion binding	0.0483	0.0391	1.24	0.000378486
GO:0005201	extracellular matrix structural constituent	0.0042	0.002	2.08	0.000691889
GO:0030898	actin-dependent ATPase activity	0.0056	0.003	1.85	0.000899432
GO:0043531	ADP binding	0.0045	0.0023	1.96	0.00129574
GO:0016887	ATPase activity	0.0092	0.0059	1.55	0.00187467
GO:0003824	catalytic activity	0.0318	0.0254	1.25	0.00199181
GO:0016772	transferase activity, transferring phosphorus-containing groups	0.0081	0.0051	1.58	0.00235644
GO:0003676	nucleic acid binding	0.0544	0.0462	1.18	0.0026802
GO:0003777	microtubule motor activity	0.0061	0.0036	1.68	0.00293465
GO:0048407	platelet-derived growth factor binding	0.0022	0.0009	2.45	0.0029566
GO:0003714	transcription corepressor activity	0.0106	0.0072	1.47	0.00308593
GO:0005085	guanyl-nucleotide exchange factor activity	0.0078	0.005	1.56	0.00382858
GO:0005543	phospholipid binding	0.0268	0.0214	1.25	0.00423967
GO:0004674	protein serine/threonine kinase activity	0.0259	0.0207	1.25	0.00505234
GO:0016301	kinase activity	0.0114	0.0081	1.41	0.00571666
GO:0005216	ion channel activity	0.0061	0.0038	1.6	0.00642104
GO:0017166	vinculin binding	0.0028	0.0014	2.04	0.00727882
GO:0004407	histone deacetylase activity	0.002	0.0008	2.38	0.00733702
GO:0070577	lysine-acetylated histone binding	0.002	0.0008	2.38	0.00733702
GO:0017134	fibroblast growth factor binding	0.0022	0.001	2.22	0.00772683
GO:0008270	zinc ion binding	0.0787	0.0702	1.12	0.00877471

## Sheet: topGO,CC
Table S4. Enrichment of differentially expressed miRNAs by topGO
ID	Description	GeneRatio	BgRatio	enrich_factor	pvalue
GO:0005581	collagen trimer	0.0128	0.0082	1.56	0.000159348
GO:0005856	cytoskeleton	0.0305	0.0231	1.32	0.000169481
GO:0005604	basement membrane	0.0094	0.0056	1.68	0.000189001
GO:0031988	membrane-bounded vesicle	0.0052	0.0026	2.01	0.000203536
GO:0097458	neuron part	0.0167	0.0117	1.43	0.000469885
GO:0032982	myosin filament	0.0021	0.0008	2.77	0.000713879
GO:0030139	endocytic vesicle	0.0065	0.0038	1.73	0.000928031
GO:0071778	WINAC complex	0.0016	0.0005	3.12	0.00108155
GO:0005871	kinesin complex	0.005	0.0027	1.85	0.00130215
GO:0005737	cytoplasm	0.1961	0.1806	1.09	0.00143363
GO:0016459	myosin complex	0.005	0.0028	1.8	0.0021537
GO:0005694	chromosome	0.0115	0.008	1.44	0.0024844
GO:0005874	microtubule	0.0164	0.0121	1.36	0.00248692
GO:0044449	contractile fiber part	0.0026	0.0012	2.23	0.00289892
GO:0016023	cytoplasmic membrane-bounded vesicle	0.0159	0.0118	1.35	0.00324889
GO:0070382	exocytic vesicle	0.0013	0.0004	3.12	0.00337727
GO:0032433	filopodium tip	0.0031	0.0016	1.97	0.00517572
GO:0016460	myosin II complex	0.0016	0.0006	2.67	0.00549306
GO:0030016	myofibril	0.006	0.0038	1.59	0.00603067
GO:0030315	T-tubule	0.0034	0.0018	1.84	0.00804181

## Sheet: topGO,BP
Table S4. Enrichment of differentially expressed miRNAs by topGO
ID	Description	GeneRatio	BgRatio	enrich_factor	pvalue
GO:0007420	brain development	0.016	0.0109	1.47	0.000234937
GO:0030239	myofibril assembly	0.005	0.0025	2.02	0.000264736
GO:0048585	negative regulation of response to stimulus	0.0084	0.0049	1.7	0.000291573
GO:0006887	exocytosis	0.011	0.0071	1.56	0.000449519
GO:0009966	regulation of signal transduction	0.0304	0.0236	1.29	0.000564415
GO:0019538	protein metabolic process	0.0238	0.0179	1.33	0.000580375
GO:0010923	negative regulation of phosphatase activity	0.006	0.0033	1.82	0.000581921
GO:0051146	striated muscle cell differentiation	0.006	0.0033	1.82	0.000581921
GO:0006464	cellular protein modification process	0.0209	0.0154	1.36	0.000592454
GO:0010941	regulation of cell death	0.0031	0.0014	2.31	0.000601596
GO:0007167	enzyme linked receptor protein signaling pathway	0.0042	0.002	2.05	0.000613662
GO:0009892	negative regulation of metabolic process	0.0039	0.0019	2.1	0.000637119
GO:0007018	microtubule-based movement	0.0058	0.0031	1.83	0.000653281
GO:0042592	homeostatic process	0.0097	0.0061	1.58	0.000659641
GO:0008104	protein localization	0.0154	0.0108	1.43	0.000671387
GO:0033036	macromolecule localization	0.0107	0.007	1.54	0.000715658
GO:1901701	cellular response to oxygen-containing compound	0.0123	0.0082	1.49	0.000742713
GO:0060429	epithelium development	0.0183	0.0133	1.38	0.000763617
GO:0015672	monovalent inorganic cation transport	0.005	0.0026	1.89	0.000905048
GO:0006996	organelle organization	0.0262	0.0201	1.3	0.000970339
GO:0035023	regulation of Rho protein signal transduction	0.0068	0.004	1.7	0.00100343
GO:0001778	plasma membrane repair	0.0024	0.0009	2.52	0.00110367
GO:0006810	transport	0.0393	0.0319	1.23	0.00110612
GO:0071310	cellular response to organic substance	0.0327	0.026	1.26	0.00111722
GO:0001678	cellular glucose homeostasis	0.0016	0.0005	3.08	0.00117042
GO:2000026	regulation of multicellular organismal development	0.0356	0.0287	1.24	0.00123085
GO:0030030	cell projection organization	0.0128	0.0088	1.45	0.00126564
GO:0045988	negative regulation of striated muscle contraction	0.0026	0.0011	2.37	0.00130524
GO:0048739	cardiac muscle fiber development	0.0026	0.0011	2.37	0.00130524
GO:0034645	cellular macromolecule biosynthetic process	0.0154	0.0111	1.4	0.00136619
GO:0006950	response to stress	0.0403	0.033	1.22	0.00140446
GO:0003007	heart morphogenesis	0.0081	0.0051	1.59	0.00156831
GO:0061448	connective tissue development	0.0045	0.0024	1.87	0.00195014
GO:0009719	response to endogenous stimulus	0.0063	0.0037	1.68	0.00201219
GO:0045110	intermediate filament bundle assembly	0.0018	0.0007	2.69	0.00217556
GO:0048699	generation of neurons	0.0086	0.0056	1.54	0.00228305
GO:0050793	regulation of developmental process	0.0147	0.0106	1.38	0.00255321
GO:0030317	sperm motility	0.0037	0.0019	1.96	0.00262881
GO:0070509	calcium ion import	0.0021	0.0009	2.46	0.00281329
GO:0051239	regulation of multicellular organismal process	0.0398	0.0331	1.2	0.00311326
GO:0048518	positive regulation of biological process	0.0366	0.0303	1.21	0.00337626
GO:0032502	developmental process	0.0173	0.013	1.33	0.00351765
GO:0002176	male germ cell proliferation	0.0013	0.0004	3.08	0.00360697
GO:0010216	maintenance of DNA methylation	0.0013	0.0004	3.08	0.00360697
GO:0021678	third ventricle development	0.0013	0.0004	3.08	0.00360697
GO:0031532	actin cytoskeleton reorganization	0.0058	0.0035	1.65	0.00400369
GO:0014706	striated muscle tissue development	0.0102	0.0071	1.45	0.00401402
GO:0060255	regulation of macromolecule metabolic process	0.0288	0.0233	1.24	0.00415474
GO:0019222	regulation of metabolic process	0.0152	0.0113	1.34	0.00449802
GO:0071230	cellular response to amino acid stimulus	0.0037	0.002	1.87	0.0047226
GO:0043266	regulation of potassium ion transport	0.0034	0.0018	1.91	0.00527024
GO:0045104	intermediate filament cytoskeleton organization	0.0034	0.0018	1.91	0.00527024
GO:0043085	positive regulation of catalytic activity	0.0123	0.0089	1.38	0.00551526
GO:0043393	regulation of protein binding	0.0031	0.0016	1.94	0.00583502
GO:0002684	positive regulation of immune system process	0.0126	0.0092	1.37	0.00598591
GO:1901700	response to oxygen-containing compound	0.0128	0.0094	1.36	0.00646961
GO:0021915	neural tube development	0.0026	0.0013	2.05	0.00689024
GO:0035556	intracellular signal transduction	0.0387	0.0327	1.18	0.00698663
GO:0001504	neurotransmitter uptake	0.0018	0.0008	2.39	0.00702863
GO:0045822	negative regulation of heart contraction	0.0018	0.0008	2.39	0.00702863
GO:0043933	macromolecular complex subunit organization	0.0024	0.0011	2.13	0.00725908
GO:0010468	regulation of gene expression	0.0348	0.0292	1.19	0.00733066
GO:0002697	regulation of immune effector process	0.0021	0.0009	2.24	0.00737226
GO:0044770	cell cycle phase transition	0.0021	0.0009	2.24	0.00737226
GO:0048584	positive regulation of response to stimulus	0.0175	0.0136	1.29	0.00754565
GO:0016337	single organismal cell-cell adhesion	0.0113	0.0082	1.38	0.00760622
GO:0007156	homophilic cell adhesion via plasma membrane adhesion molecules	0.0094	0.0066	1.42	0.00791889
GO:0002275	myeloid cell activation involved in immune response	0.0037	0.002	1.8	0.00797697
GO:0048598	embryonic morphogenesis	0.0089	0.0062	1.43	0.00819563
GO:0009894	regulation of catabolic process	0.005	0.0031	1.63	0.00916294
GO:0016568	chromatin modification	0.0086	0.006	1.43	0.00945777
