# Supplementary material for: Effect of Concentrate Supplementation on the Expression Profile of miRNA in the Ovaries of Yak during Non-Breeding Season
Source: Animals (Basel). 2020 Sep 11;10(9):1640. doi: 10.3390/ani10091640 (PMC7552198; doi:10.3390/ani10091640)
Supplement: Supplementary file 1 [file animals-10-01640-s001.zip › animals-913080 - supplementary tables-final/Supplementary TableS5.xlsx]

## Sheet: Sheet1
Table S5.Top 20 signal pathway results
ID	Description	GeneRatio	BgRatio	enrich_factor	pvalue
ko04144	Endocytosis	0.0821	0.0529	1.55	0.000479565
ko00410	beta-Alanine metabolism	0.0076	0.0028	2.77	0.026594
ko01200	Carbon metabolism	0.0324	0.0215	1.51	0.0340608
ko00380	Tryptophan metabolism	0.0115	0.0055	2.08	0.0392232
ko00600	Sphingolipid metabolism	0.0191	0.0121	1.57	0.0721343
ko00310	Lysine degradation	0.0134	0.0077	1.73	0.0773114
ko04070	Phosphatidylinositol signaling system	0.0382	0.0292	1.31	0.100614
ko00250	Alanine, aspartate and glutamate metabolism	0.0076	0.0039	1.98	0.111635
ko03440	Homologous recombination	0.0134	0.0088	1.51	0.149141
ko00970	Aminoacyl-tRNA biosynthesis	0.0267	0.0204	1.31	0.151465
ko00053	Ascorbate and aldarate metabolism	0.0038	0.0017	2.31	0.201977
ko00562	Inositol phosphate metabolism	0.0038	0.0017	2.31	0.201977
ko03030	DNA replication	0.0076	0.005	1.54	0.244875
ko03450	Non-homologous end-joining	0.0076	0.005	1.54	0.244875
ko03040	Spliceosome	0.0496	0.0436	1.14	0.245508
ko00565	Ether lipid metabolism	0.0095	0.0066	1.44	0.246925
ko00900	Terpenoid backbone biosynthesis	0.0095	0.0066	1.44	0.246925
ko00230	Purine metabolism	0.0286	0.0243	1.18	0.268753
ko00195	Photosynthesis	0.0019	0.0006	3.46	0.288864
ko00603	Glycosphingolipid biosynthesis - globo series	0.0019	0.0006	3.46	0.288864
